# Supplementary material for: The 100th: An appealing new species of Dendropsophus (Amphibia: Anura: Hylidae) from northeastern Brazil
Source: PLoS One. 2017 Mar 8;12(3):e0171678. doi: 10.1371/journal.pone.0171678 (PMC5342187; doi:10.1371/journal.pone.0171678)
Supplement: S1 File — (TNT) [file pone.0171678.s004.tnt]

nstates dna;
xread
'Exported by SequenceMatrix 1.7.9 on Fri Apr 29 19:02:20 BRT 2016.
'
2634 57
4087_manonegra TGGTCCCAGCCTTGGGATCAGTTA-----CTACTTAA-TATACACATGCAAGTCTCCACCCCCCTGTGAAAACGCCC-TT--AACCCCTCTAAG-GGGCAAGGAGCTGGTATCAGGCACAAAAATTAGCCCAAGACACCTAGC-TAC-GCCACACCCTCAC-GGGAATTCAGCAGTGATTAACATTGAATATAAGCGCCAGCTTGAATCAGTTAAAGTAGAA-AGAGCCGGCTAATCTGGTGCCAGCCGCCGCGGTTACACCATGTGGCTCAAACTGAC--CCTTTTCGGCGTAAAGCGTGATTAAAGT---CAAT-CTTT-TAC--TGCAATTAAACTAGAATTAAGCCGTGACACGCTTGTTATTAAGAAACCTCATTAACGAAAGTCATTGC-ACTCC-TAACAACTTGAACTCACGACAGCTAGGAAACAAACTGGGATTAGATACCCCACTATGCCTAGCCGTAAA-CTTTAATTTAC----CCCCTC--CCCCGCCCGGGAACTACGAGCAAAGCTTAAAACCCAAGGGACTTGACGGTACCCCAAATCCACCTAGAGGAGCCTGTCCTATAATCGATAACCCCCGTTTTACCTCACCCCTTCTTGT-TT--TCAGCCTGTATACCTCCGTCGTCAGCTTACCACGTGAGCGCCAATTAGTGAGCTTAATGCCCC--------TACGCCAACACGTCAGGTCAAGGTGCAGCATATGAAGCGGAAAGAGATGGGCTACACTGTCTACT-TTAGACCACACGAAAGACTAT--ATATGAAA-CCTAGTC-GGAAGGCGGATTTAGAAGTAAAAGAAAAGTA-GC-GTGCTTCATTTAACTTAGGCCCTGGGGTGTGTACACACCG--CCC-GTCACCCTCTTCGAAGATTCGACGTAAGTTCTTGACACAATT-GAGCTT--CCCAGAAG---------------------------------------------AGGCAAGTCGTAACATGGTAAGTATACCGGAAGGTGTGCTTGG-AAACAAGATGTAGCTTAAT-TAAAGCATCTCGCTTACACCGAGA-AAATATTTGTGAAACCCTAATCATCTTGAGCTAAAAATCTAGCCCTATTCCCTTTT----ATGAAGCCCCTA---TCTCA--CCC---T--------------AT--ATAAACTAAAACATTTA--TTTGATTAGTAAAGGAGATTGAAAAA-CTAATTA-GAGCTATA-ACGACAGTACCGCAA-GGAAAAGATGAAATAAAAATGAAACAAAATTAAAGCACTAAAAAGCAGCGCTACACTCTCGTACCTTTTGCATCATGGTTTAACTAGTTTAATCAAGCAAAAAGCACTCCAGTTTGACTCCCCGAAACTAGACGAGCTACTTCGAGGCAGCTTAATGAGCACACCCGTCTCTGTTGCAAAAGAGTGGGAAGACCCCCAAGTAGCGGTGACAGACCTAACGAGTCTAGTGATAGCTGGTTTCTTAAGAAAAGGATTTTAGTCCTGTCTAAAGCATAC------TTAATCT-CTTTAAATGCCCCCC-CCCCGCTTTAGTTCCACTCAAATGAGGTACAGCCCGTTTGAAATAAGGATACAACCTATTCTAAAGGGTA--ATT---TATTAA---ATCAAC-CAATAAACAAGTGGGCCTAAAAGCAGCCACCTTTAA-AATAGCGTCAAAGCTTATTTATT-ACC--CCC-CCC-CCC------CAATTCCATAAT-ATC-CACTGAACCCTTTACTC--ATATTAAGTTATTCTATATT-ATTATAGAAGCCACTATGTTAAAACTAGTAATAAG-AGGCAGTGCCTCTCTTAAATGTAAGCATAAGTCAGAAAGGACCCACCACTGATAATC-AACGTCCTTGACTACAAAACAGCAAC----TTCT-CTAGAAAACCCTGCTA-TCA--CTGACGTTAACCTAACACTAGCACATTTCAAGAAAGATTAAAAGAAAAAGAAGGAACTCGGCAAACATTAACCTCGCCTGTTTACCAAAAACATCGCCTCTTG-TATA--ATATAAGAGGTCCAGCCTGCCCAGTGAC-CTAGTTCAACGGCCGCGGTATCCTAACCGTGCGAAGGTAGCGTAATCACTTGTTCTTTAAATGAGGACTAGTATGAATGGCACCACGAGGGTTACACTGTCTCCTTTTTCCAATCAATAAAACTGATCTTCCCGTGAAGAAGCGGGAATTATAATATTAGACGAGAAGACCCTATGGAGCTTCAAACTA-TATAGCACTGACTT-TTA---CACTT--T---AC-TCTTC-----AGAGTCCT-ATACTTATTCTGCTCTTTTTGACTATTAGTTTTGGGTTGGGGTGACCGCGGAGCAAAGATTAACCTCCATGATGAAC--AAAAC--CA--CTTTTGAACCAAAAGCCACAACTTTAAGCACCAATAAACTGACATAAATTGACCC-ATT-TTTTGACCAACGAACCAAGTTACCCTAGGGATAACAGCGCAATCCACTTCAAGAGCCCCTATCGACAAGTGGGTTTACGACCTCGATGTTGGATCAGGGTATCCTAGTGGTGCAGCCGCTACTAAAGGTTCGTTTG-TTCAACGATTAAAACCCT
4501_nekronastes TGGTCCCAGCCTTGATATTAGTTT-----TTACTTAA-ATTACACATGCAAGTTTCCGCCCCCCTGTGAAAACGCCC-TTT-AGCCCCTCTAAG-GGGCAAGGAGCTGGTATCAGGCACAAAATTTAGCCCAAAACACCTAGC-TAC-GCCACATCTACAC-AGGATTTCAGCAGTGATTAACATTGAATATAAGCGCCAGCTTGATTCAGTTAAAGTAAAA-TGAGCCGGCAAATCTGGTGCCAGCCGCCGCGGTTACACCATGTGGCTCAAGCTAAT--ATCCCCCGGCGTAAAGCGTGATTAAAGT---T-AT-CCCT-TTC--TGCAGTTAAACTAAAATTAAGCTGTGACACGCTTGTTCTTAGGAAGCCCAA-AAACGAAAGTCACTGCAACCCC-TAACAACTTGAATTCACGACAGCTAGGAAACAAACTGGGATTAGATACCCCACTATGCCTAGCCGTAAA-CCTTTATTTAC----CCTCT---CCCCGCCAGGGAACTACGAGCAAAGCTTAAAACCCAAAGGACTTGACGGTATCCTACATCCACCTAGAGGAGCCTGTCCTATAATCGATAACCCCCGCTTTACCTCACCACTTCTAGC-TT-ATCAGCTTGTATACCTCCGTCGTCAGCTTACCTCGTGAGCGTCATCTAGTGAGCAAAATGCCCC--------TACGCCAACACGTCAGGTCAAGGTGCAGCACATGGAGTGGGAAGAGATGGGCTACACTATCTATT-TTAGATTACACGAAAGACTAC--GTATGAAA-CCTAGTC-AGAAGGCGGATTTAGAAGTAAAGAAAGATCA-CT-ACGCTTCCTTTAACTT-GGCACTGGGATGTGTACACACCG--CCC-GTCACCCTCTTCAAAGCTTCAACGT-AGTTTTTAACATAACT-AAGCAC--TGTAGAAG---------------------------------------------AGGCAAGTCGTAACATGGTAAGTATACCGGAAGGTGTGCTTGG-AAACAAGATATAGCTTAAT-AAAAGCCTCTCGCTTACACCGAGA-AAATATCTGCGGGANNCNNNTTATCTTGNGCTGAAAACCTAGCCCTATTTNACCAA----ATNNNNTNTNAA--TCCACA--CCC----------------------ACAAACTAAAACATTTAC-CCTGTCTAGTAAAGGCGATTGAAAAA-TTAATTA-GAGCTATA-ACAGTAGTACCGCAA-GGTAAAGGTGAAATAAAAATGAAACAAATTTTAAGCAGGAAAAAGCAGAGATTAAAACTCGTACCTTTTGCATCATGGTTTAACTAGTCTAATCAAGCAAAAAGAACTTCAGTTTGACCCCCCGAAACTAGACGAGCTACTTCGAGGCAGCTTAATGAGCACACCCGTCTCTGTTGCAAAAGAGTGGGACGACCCCTAAGTAGCGGTGACAGACCTAACGAGCCTAGTGATAGCTGGTTACTTAAGAAAAGGATTTTAGTCCTGCCTAAAGCATTC-----TTTAATTT-ACTTAAATGA--GCC-CTGTGCTTTAGCGTCATTCAAATGAGGTACAGCCCGTTTGAAAC-AGGATACAACCTGCATTAATGGGTA--ACC---C-CCCC---CCCCCC-CCATAATTAAGTTGGCCTAAAAGCAGCCACCTTTAA-AATAGCGTCAAAGCTTATTTATG-TC-------TAC-ACC------TAATCCCGCACC-ACA-CCCGGAACCCTTTACTT--GTATTAAGTTTTTCTATACT-TATATAGAAGCTATTATGTTAGAACTAGTAATAAGAAGATAGCACTTCTCTTAGATGCAAGTGTAAATCAGAAAGGACAGACCACTGATAATT-ACCGCCGATGCCTACAAAACAGCAAC----TTCT-CTAGAAAACCCCGTTA-TTC--TAAGCGTTAATCTAACACCAGAGCATCTCAAGAAAGATTAAAAGAAAAAGAAGGAACTCGGCAAACATTAACCTCGCCTGTTTACCAAAAACATCGCCTCTTG-TTTC--TTATAAGAGGTCTAGCCTGCCCAGTGAC-AAAGTTCAACGGCCGCGGTATCCTAACCGTGCGAAGGTAGCGTAATCACTTGTTCTTTAAATGAGGACTAGTATGAATGGCATCACGAGGGTTATGCTGTCTCCTTTTTCTAATCAATGAAACTGATCTCCCCGTGAAGAAACGGGGATACCTATATAAGACGAGAAGACCCTATGGAGCTTCAAACTA-CATGGCACTGGCTT--TA---TATTT--T---CTAATTTG-----AGAATTCTAACATCTATTCTAGCCTTTTTGACCATAAGTTTTGGGTTGGGGTGACCACGGAGTAAAAATTAACCTCCATGTTGAAC--AGGAC--TA--CTCCTGAACCAAAGGCTACAACCTTAAGCACCAATAAACTGACATGAATTGACCCAAAT-TTTTGAGCAACGAACCAAGTTACCCTAGGGATAACAGCGCAATCCACTTCAAGAGCCCCTATCGACAAGTGGGTTTACGACCTCGATGTTGGATCAGGGTGTCCCAGTGGTGCAGCCGCTACTAAAGGTTCGTTTG-TTCAACGATTAAAACCCT
4518_neckronastes TGGTCCCAGCCTTGATATTAGTTT-----TTACTTAA-ATTACACATGCAAGTTTCCGCCCCCCTGTGAAAACGCCC-TTT-AGCCCCTCTAAG-GGGCAAGGAGCTGGTATCAGGCACAAAATTTAGCCCAAAACACCTAGC-TAC-GCCACATCTACAC-AGGATTTCAGCAGTGATTAACATTGAATATAAGCGCCAGCTTGATTCAGTTAAAGTAAAA-TGAGCCGGCAAATCTGGTGCCAGCCGCCGCGGTTACACCATGTGGCTCAAGCTAAT--ATCCCCCGGCGTAAAGCGTGATTAAAGT---T-AT-CCCT-TTC--TGCAGTTAAACTAAAATTAAGCTGTGACACGCTTGTTCTTAGGAAGCCCAA-AAACGAAAGTCACTGCAACCCC-TAACAACTTGAATTCACGACAGCTAGGAAACAAACTGGGATTAGATACCCCACTATGCCTAGCCGTAAA-CCTTTATTTAC----CCTCT---CCCCGCCAGGGAACTACGAGCAAAGCTTAAAACCCAAAGGACTTGACGGTATCCTACATCCACCTAGAGGAGCCTGTCCTATAATCGATAACCCCCGCTTTACCTCACCACTTCTAGC-TT-ATCAGCTTGTATACCTCCGTCGTCAGCTTACCTCGTGAGCGTCATCTAGTGAGCAAAATGCCCC--------TACGCCAACACGTCAGGTCAAGGTGCAGCACATGGAGTGGGAAGAGATGGGCTACACTATCTATT-TTAGATTACACGAAAGACTAC--GTATGAAA-CCTAGTC-AGAAGGCGGATTTAGAAGTAAAGAAAGATCA-CT-ACGCTTCCTTTAACTT-GGCACTGGGATGTGTACACACCG--CCC-GTCACCCTCTTCAAAGCTTCAACGT-AGTTTTTAACATAACT-AAGCAC--TGTAGAAG---------------------------------------------AGGCAAGTCGTAACATGGTAAGTATACCGGAAGGTGTGCTTGG-AAACAAGATATAGCTTAAT-AAAAGCCTCTCGCTTACACCGAGA-AAATATCTGCGGGACCCAGATTATCTTGAGCTGAAAACCTAGCCCTATTTTACCAA----ANGCTTTCTGAA--TCCACA--CCC----------------------ACAAACTAAAACATTTAC-CCTGTCTAGTAAAGGCGATTGAAAAA-TTAATTA-GAGCTATA-ACAGTAGTACCGCAA-GGTAAAGGTGAAATAAAAATGAAACAAATTTTAAGCAGGAAAAAGCAGAGATTAAAACTCGTACCTTTTGCATCATGGTTTAACTAGTCTAATCAAGCAAAAAGAACTTCAGTTTGACCCCCCGAAACTAGACGAGCTACTTCGAGGCAGCTTAATGAGCACACCCGTCTCTGTTGCAAAAGAGTGGGACGACCCCTAAGTAGCGGTGACAGACCTAACGAGCCTAGTGATAGCTGGTTACTTAAGAAAAGGATTTTAGTCCTGCCTAAAGCATTC-----TTTAATTT-ACTTAAATGA--GCC-CTGTGCTTTAGCGTCATTCAAATGAGGTACAGCCCGTTTGAAAC-AGGATACAACCTGCATTAATGGGTA--ACC---CCCCCC---CCCCCC-CCATAATTAAGTTGGCCTAAAAGCAGCCACCTTTAA-AATAGCGTCAAAGCTTATTTATG-TC-------TAC-ACC------TAATCCCGCACC-ACA-CCCGGAACCCTTTACTT--GTATTAAGTTTTTTTATACT-TATATAGAAGCTATTATGTTAGAACTAGTAATAAGAAGATAGCACTTCTCTTAGATGCAAGTGTAAATCAGAAAGGACAGACCACTGATAATT-ACCGCCGATGCCTACAAAACAGCAAC----TTCT-CTAGAAAACCCCGTTA-TTC--TAAGCGTTAATCTAACACCAGAGCATCTCAAGAAAGATTAAAAGAAAAAGAAGGAACTCGGCAAACATTAACCTCGCCTGTTTACCAAAAACATCGCCTCTTG-TTTC--TTATAAGAGGTCTAGCCTGCCCAGTGAC-AAAGTTCAACGGCCGCGGTATCCTAACCGTGCGAAGGTAGCGTAATCACTTGTTCTTTAAATGAGGACTAGTATGAATGGCATCACGAGGGTTATGCTGTCTCCTTTTTCTAATCAATGAAACTGATCTCCCCGTGAAGAAACGGGGATACCTATATAAGACGAGAAGACCCTATGGAGCTTCAAACTA-CATGGCACTGGCTT--TA---TATTT--T---ATAATTTG-----AGAATTCTAACATCTATTCTAGCCTTTTTGACCATAAGTTTTGGGTTGGGGTGACCACGGAGTAAAAATTAACCTCCATGTTGAAC--AGGAC--TA--CTCCTGAACCAAAGGCTACAACCTTAAGCACCAATAAACTGACATGAATTGACCCAAAT-TTTTGAGCAACGAACCAAGTTACCCTAGGGATAACAGCGCAATCCACTTCAAGAGCCCCTATCGACAAGTGGGTTTACGACCTCGATGTTGGATCAGGGTGTCCCAGTGGTGCAGCCGCTACTAAAGGTTCGTTTG-TTCAACGATTAAAACCCT
D_allenorum_DQ380348 ?????????????????????TTA-----TTACTTAA-TATACACATGCAAGTATCCGCATCCCTGTGAAAACGCCC-TTA-AATCCCTAGAAG-GGATAAGGAGCTGGTATCAGGCAC-AAATTAAGCCCAAGACACCTAGC-TAC-GCCACACCCACAC-GGGAACTCAGCAGTGATTAACATTGAATATAAGCGACAGCTTGAATCAGTTAAAGTAAAA-AGAGCCGGCAAATCTGGTGCCAGCCGCCGCGGTTACACCACGTGGCTCAAACTGAC--TTCTTACGGCGTAAAGCGTGATTAAAGT---TTCCACTCC-AAC--TGCAATTAAACTAAAACTAAGCCGTGACACGCTTGTTACTAAGAAACCCAA-AAACGAAAGTTATTGC-AACAT-ATATAACTTGAACCCACGACAGCTAAGAAACAAACTGGGATTAGATACCCCACTATGCTTAGCCGTAAA-CCTTTACTTAC----A-CCAC--CATCGCCCGGGAACTACGAGCAAAGCTTAAAACCCAAAGGACTTGACGGTACCCCAAATCCACCTAGAGGAGCCTGTCCTATAATCGATAACCCCCGCTTAACCTCACCACTTCTAGC-CC-ATCAGCCTGTATACCTCCGTCGTCAGCTTACCACGTGAGCGCTAATTAGTGAGCTTAATGCCCT--------TACACCAACACGTCAGGTCAAGGTGCAGCATATGAAGTGGGAAGAGATGGGCTACACTATCTAAT-ATAGATAAAACGAAAGACTAC--CTATGAAA-CCTAGTC-AGAAGGCGGATTTAGAAGTAAAGAAAGAACA-AT-GTGCTTACTTTAACTC-GGCACTGGGGTGTGTACACACCG--CCC-GTCACCCTCTTCAAAGCTAATTTTT-AGTCTATAACACACTT-TAGCAG--ATTAGAAG---------------------------------------------AGGCAAGTCGTAACATGG????????????????????????????????????????????????????????????????????????????????????????????????????????????????????????????????????????????????????????????????????????????????????????????????????????????????????????????????????????????????????????????????????????????????????????????????????????????????????????????????????????????????????????????????????????????????????????????????????????????????????????????????????????????????????????????????????????????????????????????????????????????????????????????????????????????????????????????????????????????????????????????????????????????????????????????????????????????????????????????????????????????????????????????????????????????????????????????????????????????????????????????????????????????????????????????????????????????????????????????????????????????????????????????????????????????????????????????????????????????????????????????????????????????????????????????????????????????????????????????????????????????????????????????????????????????????????????????????????????????????????????????????????????????????????????????????????????????????????????????????????????????????????????????????????????????????????????????????????????????????????????????????????????????????????????????????????????????????????????????????????????????????????????????????????????????????????????????????????????????????????????????????????????????????????????????????????????????????????????????????????????????????????????????????????????????????????????????????????????????????????????????????????????????????????????????????????????????????????????????????????????????????????????????????????
D_anceps_AY843597 TGGTCCTAGCCTTGAGCTCAGTTA-----TTACTTAA-TATACACATGCAAGTCTCCGCACCCCTGTGAAAACGCCC-TTA-AACCCCTCCAAG-GGGCAAGGAGCTGGTATCAGGCCCAAAATTTAGCCCAAGACACCTAGC-TAT-GCCACACCCACAC-GGGAATTCAGCAGTGATTAACATTGAGTATAAGCGCCAGCTTGAATCAGTTAAAGTAAAA-AGAGCCGGCAAATCTGGTGCCAGCCGCCGCGGTTACACCATGTGGCTCAAACTGAC--CTCCTCCGGCGTAAAGCGTGATTAAAGT---CTAT-ACTT-TAC--TGCAATTAAACCAGAATTAAGCTGTGACACGCTTATTCCTGAGAAACCCAA-AAACGAAAGTCATTGC-AATCC-CAATAGCTTGAATTCACGATAGCTAGGAAACAAACTGGGATTAGATACCCCACTATGCCTAGCCGTAAA-CTTTTAATTAC----A-CCCC--CATCGCCAGGGAACTACGAGCAAAGCTTAAAACCCAAAGGACTTGACGGTACCCCATATCCACCTAGAGGAGCCTGTCCTATAATCGATAACCCCCGCTTAACCTCACCATTTTTAGC-TT-ATCAGCCTGTATACCTCCGTCGTCAGCTTACCTCGTGAGCGTAAATTAGTGAGCTCGATGTCCT--------TACGCCAATACGTCAGGTCAAGGTGCAGCATATAAAATGGGAAGAGATGGGCTACACTATCTACA-TTAGATTAAACGAAAAACTAT--TTATGAAA-CCTAGTT-AGAAGGCGGATTTAGAAGTAAAGGAAGACCA-AT-ATGCTTCCTTTAACTA-GGCACTGGGGTGTGTACACACCG--CCC-GTCACCCTCTTCAAAGCTTTCATCT-AGTTTTTAACACAACT-AAGCAC--CATAGAAG---------------------------------------------AGGCAAGTCGTAACATGGTAAGTATACCGGAAGGTGTGCTTGG-AAACAAAATATAGCTTAAT-TAAAGCATCTCGCTTACACCGAGA-AGATATCTGTGAGACCCAGACTATTTTGAGCCAAAAATCTAGCCCT-------ATC----CCA-T---------TACATG--CCC---CTCCTCTTCC-AGTAGC--ATAAATTAAAACATTTACAATATTATAGTAAAGGAGATTGAAAGA-CTAATTA-GAGCTATA-ACAATAGTACCGCAA-GGAAAAGATGAAATAAAAATGAAATAAATATTAAGCATAAGAAAGCAGAGCCACTCCCTCGTACCTTTTGCATCATGGTCTAACTAGTCTAATCAAGCAAAAAGAACTTCAGTTTGACCCCCCGAAACTAGGCGAGCTACTTCGAGGCAGCTTAATGAGCGCACCCGTCTCTGTTGCAAAAGAGTGGGACGACCTCCAGGTAGCGGTGACAGACCTAACGAGCCTAGTGATAGCTGGTTACTTAAGAGAAGGATTTTAGTCCTGCCTAAAGCATCA------TTAATCC-ATTAAAATGG--CCC-TTATGCTTTAGCGTCATTCAAATGAGGTACAGCCCGTTTGAAATAAGGATACAACCTACACTAATGGGTATAACG---CCCTTA---AT--TC---TCAAACAAGTGGGCCTAAAAGCAGCCACCTTTAA-AAAAGCGTCACAGCTTTCCTGCG------TACTTAT-TAT------TAATACCATCAC-ACC-TTTTTAACCCTTTATCC--ATATTAAGTCACTCTATACC-CCTATAGAAGCTATTATGTTAGAACTAGTAATAAGAAGATAGCCCTTCTCTTAAATGTGAGTGTAAATCAGAAAGGACACCCCACTGATAGTTAAACGCCAATGAACATAAAACAGTAAC----TTAG-CTAGAAAACACTGTTC-CCT--TAAGCGTTAACCTAACACAAGAACATTACAAGAAAGATTAAAAGAAAAAGAAGGAACTCGGCAAATATTAACCTCGCCTGTTTACCAAAAACATCGCCTCTTG--CT--GATATAAGAGGTCCAGCCTGCCCAGTGAC-TAAGTTCAACGGCCGCGGTATCCTAACCGTGCGAAGGTAGCGTAATCACTTGTTCTTTAAATGAGGACTAGTATGAATGGCACCACGAGGGTTACGCTGTCTCCTTTTTCTAATCAATGAAACTGATCTCCCCGTGAAGAAGCGGGAATAAATATATAAGACGAGAAGACCCTATGGAGCTTTAAACTACAATAGCAACGACTT-ATAT--TTTCT-T----AA-ATTTC-----CGAATAACAGTATTTATTTTAACC-GTATG-CTATCAGTTTTAGGTTGGGGTGACCACGGAGCAAAAATTAACCTCCATAATGAAC--GGAGC--TT--CTCCTGAGCCAAAAGCTACAACTTTAAGCACCAATAAATTGACATCAATTGACCCAATA-ATTTGAGCAACGAACCAAGTTACCCTAGGGATAACAGCGCAATCCATTTCAAGAGCCCCTATCGACAAATGGGTTTACGACCTCGATGTTGGATCAGGGTATCCTAGTGGTGCAGCCGCTACTAAAGGTTCGTTTG-TTCAACGATTAAAACCCT
D_aperomeus_AY819450 T-----TAG----GAGATCAGTTT-----TTACTTGA-TATACACATGCAANTCTCCGCAACCCTGTGAAAACGCCC-TTA-AATCCCTCTTAT-GGATAAGGAGCTGGTATCAGGCAC--AAATTAGCCCAAGACACCTAGC-TAT-GCCACACCTACAC-GGGAATTCAGCAGTGATTAACCTTGAACATAAGCGTTAGCTTGAATCAGTCAAAGTAAAA-AGAGCCGGCAAATCTGGTGCCAGCCGCCGCGGTTACACCATGTGGCTCAAACTGAC--CCCCTTCGGCGTAAAGCGTGATTAGAGC---CATC--TAT-ATA--TGCAATTGAACTAAAATTAAGCTGTGACACGCTTATTATTAAGAAACCCAA-AAACGAAAGTTATTGT-AACCC-TAACAACTTGAATTCACGACAACTAAGAAACAAACTGGGATTAGATACCCCACTATGCTTAGTCGTAAA-CTTTTACTTAC----A-GCCG--TATCGCCAGGGAACTACGAGCAAAGCTTAAAACCCAAGGGACTTGACGGTACCCCATACCCACCTAGAGGAGCCTGTCCTATAATCGATAACCCCCGTTCAACCTCACCACTTTTAGC-CA-ATCAGCCTGTATACCTCCGTCGTCAGCTTACCTCGTGAGCGCCAACTAGTGAGCTTAATGCCCC--------TACGCCAATACGTCAGGTCAAGGTGCAGCATATAAAGTGGGAAGAGATGGGCTACACTATCTATA-TTAGATAATACGAAAGACTAC--ATATGAAA-CCTAGTC-AAAAGGCGGATTTAGAAGTAAAGGAAGATCA-GT-GTGCTCCCTTTAACTC-GGCACTGGGGTGTGTACACACCG--CCC-GTCACCCTCTTCAAGACCTTAATTT-AGTGTTTAACAAAACC-GAACTC--AATAGAAG---------------------------------------------AGGCAAGTCGTAACATGGT???????????????????????????????????????????????????????????????????????????????????????????????????????????????????????????????????????????????????????????????????????????????????????????????????????????????????????????????????????????????????????????????????????????????????????????????????????????????????????????????????????????????????????????????????????????????????????????????????????????????????????????????????????????????????????????????????????????????????????????????????????????????????????????????????????????????????????????????????????????????????????????????????????????????????????????????????????????????????????????????????????????????????????????????????????????????????????????????????????????????????????????????????????????????????????????????????????????????????????????????????????????????????????????????????????????????????????????????????????????????????????????????????????????????????????????????????????????????????????????????????????????????????????????????????????????????????????????????????????????????????????????????????????????????????????????????????????????????????????????????????????????????????????????????????????????????????????????????????????????????????????????????????????????????????????????????????????????????????????????????????????????????????????????????????????????????????????????????????????????????????????????????????????????????????????????????????????????????????????????????????????????????????????????????????????????????????????????????????????????????????????????????????????????????????????????????????????????????????????????????????????????????????????????????????
D_berthalutzae_AY843607 TGGTCCCAACCTTGAGATCAATTA-----TAACTTTA-TATACACATGCAAGTCTCCGCACCCCTGTGAAAACGCCC-TTA-AATCCCTCTAAT-GGACTAGGAGCCGGTATCAGGCACAAAAATTAGCCCAAAACACCTAGC-TAT-GCCACACCTACAC-GGGAACTCAGCAGTGATTGACATTGAAAATAGGCGCCAGCCTGAATCAGTTAAAGTTAAG-AGAGCCGGCAAATCTGGTGCCAGCCGCCGCGGTTACACCATGTGGCTCAAACTGAC--CTCTTTCGGCGTAAAGCGTGATTTAAGT---TAAC-CTTT-AAC--TGCAATTAAACTGGAATTAAGCTGTGACACGCTTATTCCCAAGAAAATCAT-TAACGAAAGTCATTGC-AATC--TAATAACTTGAACTCACGACAGCTGGGGGACAAACTGGGATTAGATACCCCACTATGCCCAGCCGTAAA-CTTTTAATTAC----A-CCAT--CATCGCCGGGGAACTACGAGCTAAGCTTAAAACCCAAAGGACTTGACGGTACCCCACATCCACCTAGAGGAGCCTGTCCTATAATCGATAACCCCCGCTTAACCTCACCATTTTTAGC-CC-GTCAGCCTGTATACCTCCGTCGTCAGCTTACCACGTGAGCGTCAACTAGTGAGCTTAATGTCAT--------TACACCAACACGTCAGGTCAAGGTGCAGCACATAAAATGGGAAGAGATGGGCTACACTATCTAAT-CTAGATTAAACGAAAGACTAT--TTATGAAA-CCTAGTC-AGAAGGCGGATTTAGAAGTAAAGGAAAATCA-AA-GTGTTTTCTTTAACTT-GGCACTGGGGTGTGTACACACCG--CCC-GTCACCCTCTTCAAAGCTTTAATTA-AGTCTTTAACACAATT-AAGCGC--CACAGAAG---------------------------------------------AGGCAAGTCGTAACACGGTAAGTATACCGGAAGGTGTGCTTGG-AAACAACATGTAGCTTAAC-TAAAGCATCTCGCTTACACCGAGGAAAATATCTGTGAAACCCAGATCGTTTTGAGCTAAAGATCTAGCCCT-------ATT----TTA-A---------CGAATA--GTA---TA-TA-AACTAAAATCC--ACAAATAAAAACATTTTTCTTCCTTTAGTAAAGGTGATTGAAAAA-CTGATTA-GAGCAATA-ACAATAGTACCGCAA-GGAAAAGATGAAATAAATATGAAATAGAATTCAAGCACAATAAAGCAGAGGCATACCCTCGTACCTTTTGCATCATGATTTAACTAGTCCAACCAAGCATAAAGAACTTTAGTTTGACATCCCGAAACTAAGTGAGCTACTTCGGGGCAGCTTAATGAGCCAACCCGTCTCTGTTGCAAAAGAGTGGGAAGACCCCCAAGTAGCGGTGATAGACCTAACGAACTTAGTGATAGCTGGTTACTTAAGAAAAGGATTTAAGTCCTACCAAAAGCATTG------CAAACAT-TTTTAAATAA--TCC-TTATGCTTTTGAGTTACTCAAATGAGGTACAGCCCGTTTGAAATAAGGATACAACCTACACCAATGGGTA--ATT---TCTATT---AA--AC-GTTTAAACAAGTGGGCCTAAAAGCAGCCACCTTTAA-GATAGCGTCAAAGCTCTCCTACA------CA--AAG-CAC------TAATACCACTAG-CTA-TTAGCAACCCTTTATATAAGTATTAAGTTATTCTATAAC-ATTATAGAAGCATTTATGTTAAAACTAGTAATCAGAAGACTGACCTTCTCTTTGATGTAAGTATAAACCAGAAAGGACAAACCACTGTTAATT-AACACCAATGAATACGAAACAGCAAC----CCTG-CCAGAAAACCCTGTTT-TTA--TTAATGTTAACCTAACACTAGTACATCACAAGAAAGATTAAAAGAAAAAGAAGGAACTCGGCAAATACTAACCCCGCCTGTTTACCAAAAACATCGCCTCTTG--GCA-TTTATAAGAGGTCCAGCCTGCCCAGTGAC-TAAGTTCAACGGCCGCGGTATCCTAACCGTGCGAAGGTAGCGTAATCACTTGTTCTTTAAATGAGGACTAGTATGAATGGCACCACGAGGGTTACACTGTCTCCTTTTTCTAATCAATGAAACTGATCTCCCCGTGAAGAAGCGGGGATAAATATATAAGACGAGAAGACCCTATGGAGCTTTAAACAATCATAGCACTGGCCT-TAA---TTTTC-T----AC-TCTTC-----AGAGATATAACCACTATACTGACCAACATGACTATTAGTTTTAGGTTGGGGTGACCGCGGAGCAAAAATTAACCTCCACGTTGAAA--GGAGC--TA--CTCCTGAGCTAAAAGCTACGACTTCAAGCACCAATAAACTGACATCAATTGACCCAACA-TGTTGAGCAACGAACCAAGTTACCCTAGGGATAACAGCGCAATCCATTTTAAGAGCCCCTATCGACAAATGGGTTTACGACCTCGATGTTGGATCAGGGTACCCCAGTGGTGCAGCCGCTACTAAAGGTTCGTTTG-TTCAACGATTAAAACCCT
D_bifurcus_AY362975 ??????????????????????????????????????????????????????????????????????????????????????????????????????????????????????????????????????????????????????????????????????????????????????????????????????????????????????????????????????????????????????????????????????????????????????????????????????????????????????????????????????????????????????????????????????????????????????????????????????????????????????????????????????????????????????????????????????????GCCTAGCCGTAAG-CTTTAATTTAC----CCCCCCCCCCTCGCCCAGGAACTACGAGCAAAGCTTAAAACCCAAGGGACTTGACGGTACCCCAAATACACCTAGAGGAGCCTGTCCTATAATCGATAACCCCCGTTTTACCTCACCCCTTCTTGT-TT--TCAGCCTGTATACCTCCGTCGTCAGCTTACCACGTGAGCGCCAATTAGTGAGCTTAATGCCCC--------TACGCCAACACGTCAGGTCAAGGTGCAGCATATGAAGCGGAAAGAGATGGGCTACACTGTCTACT-TTAGACCACACGAAAGACTAT--ATATGAAA-CCTAGTC-GGAAGGCGGATTTAGAAGTAAAAGAAAAGTA-GC-GTGCTTTATTTAACTTAGGCCCTGGGGTGTGTACACACCG--CCC-GTCACCCTCTTCGAAGATTCAACGTAAGTTCTTGACACAATT-GAGCTT--CCCAGAAG---------------------------------------------AGGCAAGTCGTAACATGGTAAGTATACCGGAAGGTGTGCTTGG-AAACAAGATGTAGCTTAAT-TAAAGCATCTCGCTTACACCGAGA-AAATATTTGTGAAACCCTAATCATCTTGAGCTAAAAATCTAGCCCTATCCCATTTT----ATGAGACCCCTA--TTCTCA--CCC---T--------------AT--ATAAACTAAAACATTTA--TTTAGTTAGTAAAGGAGATTGAAAAA-CTAATTA-GAGCTATA-ACGATAGTACCGCAAGGGAAAAGATGAAATAAAATTGAAACAAAATTAAAGCACTAAAAAGCAGCGCTACACTCTCGTACCTTTTGTATCATGGTTTAACTAGTTTAATCAAGCAAAAAGCACTCCGGTTTGACTCCCCGAAACTAGACGAGCTACTTCGAGGCAGCTTAATGAGCACACCCGTCTCTGTTGCAAAAGAGTGGGAAGACCCCTAAGTAGCGGTGACAGACCTAACGAGTCTAGTGATAGCTGGTTTCTTAAGAAAAGGATTTTAGTCCCATCTAAAGCATAC------TTAATCT-CTTAAAATGCCCCCC-CCCCGCTTTAGTTCCACTCAAATGAGGTACAGCCCATTTGAAATAAGGAAACAACCTATCCTAAAGGGTA--ATT---TATTAA---ACCAAC-CGATAAACAAGTGGGCCTAAAAGCAGCCACCTTTAA-AATAGCGTCAAAGCTTATCTATCACCC--CCC-CCC-CCC------CAATTCCATAAT-ATT-TCCTGAGCCCTTTACTC--ATATTAAGTTATTCTATACT-ACTATAGAAGCCACTATGTTAAAACTAGTAATAAG-AGGCAGTGCCTCTCTTAAATGTAAGCATAAATCAGAAAGGACCCGCCACTGATAATC-AACGTCCTTGACTACAAAACAGCAAC----TTCT-CTAGAAAACCCTGCTA-TTA--CTGACGTTAACCTGACACTAGCACATTTCAAGAAAGATTAAAAGAAAAAGAAGGAACTCGGCAAACATTAACCTCGCCTGTTTACCAAAAACATCGCCTCTTG-CACA--ATATAAGAGGTCCAGCCTGCCCAGTGAC-TTAGTTCAACGGCCGCGGTATCCTAACCGTGCGAAGGTAGCGTAATCACTTGTTCTTTAAATGAGGACTAGTATGAATGGCACCACGAGGGTTACACTGTCTCCTTTTTCCAATCAATAAAACTGATCTTCCCGTGAAGAAGCGGGAATTATAATATTAGACGAGAAGACCCTATGGAGCTTCAAACTA-TATAGCACTGACTT-TTA---CACTT--T---AC-TCTTC-----AGAGTCCT-ACACTTATTCTGCTCTTTTTGACTATTAGTTTTGGGTTGGGGTGACCGCGGAGCAAAGATTAACCTCCATGATGAAC--AAAAC--CG--CTTTTGAACCATAAGCCACAACTTTAAGCACCAATAAATTGACATAAATTGACCCA--T-TTTTGACCAACGAACCAAGTTACCCTAGGGATAACAGCGCAATCTACTTCAAGAGCCCCTATCGACAAGTGGGTTTACGACCTCGATGTTGGATCAGGGTATCCTAGTGGTGCAGCCGCTACTAAAGGTTCGTTTG-CTCAACGATTAAAACCCT
D_bipunctatus_AY843608 TGGTCCCAGCCTTGAGATCAGTTG-----TCACTTTA-TATACACATGCAAGTCTCCGCATTCCTGTGAGAACGCCC-TTA-AATCCCTCTAAT-GGATAAGGAGCTGGTATCAGGCACAAAAATTAGCCCAAAACACCTAGC-CCC-GCCACACCCACAC-GGGAATTCAGCAGTGATTAACATTGAAAATAAGCGCCAGCCTGAATCAGTTAAAGTTAAG-AGAGCCGGCAAATCTGGTGCCAGCCGCCGCGGTTACACCACGTGGCTCAAACTGAT--CTCTTTCGGCGTAAAGCGTGATTAAAGT---TAAT-GTCTACAC--TGCAATTAAATTAGGACTAAGCTGTGACACGCTTATTCACAAGAAACCCAC-TAACGAAAGTCATTGC-AACCA-TAATAACTTGAATTCACGACAGCTAGGATACAAACTGGGATTAGATACCCCACTATGCCTAGCCGTAAA-CTTTTATTTAC----A-CTAC--TTCCGCCTGGGAACTACGAGCAAAGCTTAAAACCCAAAGGACTTGACGGTACCCCACATCCACCTAGAGGAGCCTGTCCTATAATCGATAACCCCCGCTAAACCTCACCATTTTTAGC-CT-ATCAGCCTGTATACCTCCGTCGTCAGCTTACCACGTGAGCGCCAACTAGTGAGCCTAATGCCCT--------TACACCAATACGTCAGGTCAAGGTGCAGCATATAAAATGGGAAGAGATGGGCTACACTGTCTACC-ATAGATCATACGAAAGGCTAT--TTATGAAA-TCTAGTC-AGAAGGCGGATTTAGAAGTAAAGAAAGACCA-AA-ATGCTTTCTTTAACCC-GGCACTGGGGTGTGTACACACCG--CCC-GTCACCCTCTTCAAGGTCTCAATCT-AGTTTATAACACATTT-AAGAAT--TTTAGAAG---------------------------------------------AGGCAAGTCGTAACAYGGTAAGTATACCGGAAGGTGTGCTTGG-AAACAATATGTAGCTTAAC-CAAAGCATCTCGCTTACACCGAGA-AAATATCTGTGAAACCCAGATCATCTTGAGCTAAAAATCTAGCCCT-------ATT----TTT-A---------CGTATG--ACC---CC-AT-AACT-AACTGC--ATGAATAAAAACATTTTTCTCTCTTTAGTAAAGGCGATTGAAAAA-CAGATTA-GAGCCATA-ATGATAGTACCGCAA-GGAAAAGATGAAATAAAAATGAAATAAACTTCAAGCATAAAAAAGCAGAGGCATGCACTCGTACCTTTTGCATCATGATCTAACTAGTCTAACCAAGCATAAAGAACTTTAGTTTGACCTCCCGAAACTAGGCGAGCTACTTCAGGGCAGCTTAATGAGCCCACCCGTCTCTGTTGCAAAAGAGTGGGAAGACCCCCAAGTAGTGGTGATAGACCTAACGAGCCTAGTGATAGCTGGTTTCTTAAGAAAAGGATTTAAGTCCTGCCTAGAGCATCT------TTAATAA-TATTAAAAAC--TTC-TAATGCTTTAGAGCCATTCGAATGAGGTACAGCCCGTTTGAAATAAGGATACAACCTACACTAATGGGTA--ACTT--CACTTA---TT--AT-GTTTAAACAAGTGGGCCTAAAAGCAGCCACCTTTAA-GACAGCGTCAAAGCTTTCCTATA------CA--ACACCAT------CAATGTCACCAC-ACC-CTATCAACCCTTTATTA--ATATTAAGTTATTCTATATT-ACTATAGAAGTATTTATGTTAGAACTAGTAATAAGAAAATTGCCCTTCTCTTAGATGTAAGTGTAAGTCAGAAAGGACAAACCACTGCTAATTAAACATCAATGAGCACAAAACAGTAAC----CCAA-CCAGAAAACCCTGTTT-TTA--TTAATGTTAATCTGACACTAGCGCATCACAAGAAAGATTAAAAGAAAAAGAAGGAACTCGGCAAATATTAACCCCGCCTGTTTACCAAAAACATCGCCTCTCG--TTA-CATATGGGAGGTCCAGCCTGCCCAGTGAT-TAAATTCAACGGCCGCGGTATCCTAACCGTGCGAAGGTAGCGTAATCACTTGTTCTTTAAATGAGGACTAGTATGAATGGCACCACGAGGGTTATACTGTCTCCTTTTTCCAATCAATGAAACTGATCTCTCCGTGAAGAAGCGGGGATAAATATATAAGACGAGAAGACCCTATGGAGCTTTAAACAATTATAGCACTAGCCC-TCA----CCTT-C----AC-CCTTC-----AGAGACATAATTAATATACCGGCTAACATGACTATTAGTTTTAGGTTGGGGTGACCGCGGAGCAAAATTTAACCTCCACATTGAAA--GGAGC--TA--CTCCTGAGCCAAAAGCTACGACTTTAAGCACCAATAAACTGACATTAATTGACCCAACA-TGTTGAGCAACGAACCAAGTTACCCTAGGGATAACAGCGCAATCCATTTCAAGAGCCCCTATCGACAAATGGGTTTACGACCTCGATGTTGGATCAGGGTATCCCAGTGGTGCAGCCGCTACTAAAGGTTCGTTTG-TTCAACGATTAAAACCCT
D_bokermanni_AY843611 TGGTCCCAGCCTTGAGGTCAGCTA-----TTACTTAA-TATACACATGCAAGTCTCCGCACCCTTGTGAAAACGCCC-TTA-ATATCCTTTAAG-GAACAAGGAGCTGGTATCAGGCTCAAAAATTAGCCCAAGACACCTAGC-TAT-GCCACACCCACAC-GGGCACTCAGCAGTGATTAACATTGAAAATAAGCGTCAGCTTGAATCAGTTAAAGTAAAA-AGAGCCGGCTAATCTGGTGCCAGCCGCCGCGGTTACACCACGTGACTCGAACTGAC--CTCTTTCGGCGTAAAGCGTGATTAAAGA---CTCA-TAAA-CAC--TGCAATTAAACCAGAACTGAGCCGTGACACGCCTACTCCTGAGAACCCCAAATAACGAAAGTAATTGC-AACCT-TTA-AACTTGAATTCACGACAGCTAGGAAACAAACTGGGATTAGATACCCCACTATGCCTAGCCGTAAA-CTTTTACTTAC----C-CCCA--CACCGCCAGGGAACTACGAGCAAAGCTTAAAACCCAAAGGACTTGACGGTACCCCACATCCACCTAGAGGAGCCTGTCCTATAATCGATAACCCCCGCTTAACCTCACCATTCTTAGC-AT-ATCAGCCTGTATACCTCCGTCGTCAGCTTACCACATGAGCGTT-ACTAGTGAGCTAAATGCCCC--------TACGCCAACACGTCAGGTCAAGGTGCAGCACATAAAATGGGAAGAGATGGGCTACACTGTCTAAA-CTAGACCACACGGAAGACTAT--ATATGAAA-CCTAGTT-AGAAGGAGGATTTAGAAGTAAAGAAAGACCA-AA-GTGCTTCCTTTAACCC-GGCACTGGGGCATGTACACACCG--CCC-GTCACCCTCTTCAAAGCCCCCACAA-AGTCTCTGACACCTAT-AAGCAA--CTCAGAAG---------------------------------------------AGGCAAGTCGTAACATGGTAAGTATACCGGAAGGTGTGCTTGG-AAACAAAATGTAGCTTAA--AAAAGCATCTCGCTTACACCGAGA-AGACGCCTGTGAAAACCAGACCATCTTGAGCTAAAAATCTAGCCTT-------ACT----TAA-TTAAATTA-ATTTATA--CTA---GACTACACCA-GTCCCC--CTGAACTAAAACATTTACCATA-TTTAGTAAAGGCGATTGAAAAA-TTAGTTC-GCGCTACA-ACAATAGTACCGCAA-GGAAAAGATGAAATAAAAATGAAACAAATTTAAAGCATAAAAAAGCAGAGATATTTCCTCGTACCTTTTGCATCATGATTTAACTAGTAAAATCAAGCAAAAGGCTTTAAAGTTTGACCCCCCGAAACTAAACGAGCTACTTCGAAGCAGCTTAATGAGCACACCCGTCTCTGTTGCAAAAGAGTGGAAGGACTTCCAAGTAGCGGTGACAGACCTAACGAGTTTAGTGATAGCTGGTTATTTAAGAAAAGGATTTAAGTCCTACCTAAAGCACCC------CCGATTCACTTAAAATTT--ACC-CTGTGCTTTAGAGACACTTAAGTGAGGTACAGCCCACTTAAGATACGGATACAACCTAGATTAACGGGTA--ATT---TTGTCC---AT--AT---GCAACCAAGTAGGCCTAAAAGCAGCCATCTTTAA-AAAAGCGTCAAAGCTTACTCTCA------TA--AAT-TTA------TAATCCCACGAC-CCA-ACTAAAACCCTTTATCA--CCATTAAATAATACTATAAG-CATATAGAAGTTATTATGTTAAAACTAGTAGTAAGAAGA-AGACCTTCTCTTAAATGTAAGTGTAAGTTAGAAAGGACAAACCACTGACAATTAAACGTCAATGAATGCAAAACAACAAC----ACCA-CTAGAAAATCCTGTTT-TTA--TCAGCGTTGACCTAACACAAGAACATTACAAGAAAGATTAAAAGAAAAAGAAGGAACTCGGCAAATATTAACCTCGCCTGTTTACCAAAAACATCGCCTCTTG-CTAA-AACATAAGAGGTCCAGCCTGCCCAGTGAC-TTAGTTCAACGGCCGCGGTATCCTAACCGTGCGAAGGTAGCGTAATCACTTGTTCTTTAAATGAGGACTAGTATGAATGGCATCACGAAAGTTATGCTGTCTCCTTTTTCTAATCAATGAAACTGATCTGCCCGTGAAGAAGCGAGCATAAAGATATAAGACGAGAAGACCCTATGGAGCTTTAAACTATTATAGCACCGGCTT-ACCC--ATTAC-T----AT-GTTTC-----AGAACTATAACATCTAGTCTAGCCGCAATGACTATTAGTTTTAGGTTGGGGTGACCGCGGAGTAAAAATTAACCTCCACACTGAAG--GGAGC--AT--GCCCTGAGCCTAGAACCACAACTCCCAGCACCAACAAACTGACACTCATTGACCCAATA-TATTGATCAACGAACCAAGTTACCCTAGGGATAACAGCGCAATCCACTTCAAGAGCCCCTATCGACAAGTGGGTTTACGACCTCGATGTTGGATCAGGGTATCCTAGTGGTGCAGCCGCTGCTAAAGGTTCGTTTG-TTCAACGATTAAAACCCT
D_brevifrons_KT721825_KT721782 ?????????????GAGCTCAGTTA-----CTACTTAA-TTTACACATGCAAGTCTCCGCCCCCCTGTGAGAACGCCC-TTA-AACCCCTCCAAG-GGATAAGGAGCTGGTATCAGGCCCAAAAATTAGCCCAAGACACCTAGC-TTC-GCCACACCCACAC-GGGAACTCAGCAGTGATTAACATTGAAAATAAGCGATAGCTTGAATCAGTTAAAGTAGAG-AGAGCCGGCTAATCTGGTGCCAGCCGCCGCGGTTACACCATGTGACTCAAACTGAC--TTCTTTCGGCGTAAAGCGTGATTAAAGGC--CCCC-TAAC-AAC--TGCAATTAAACCAGAACTGAGCTGTAACATGCCTATTCTTGAGAACCCCAG-AAACGAAAGTCATTGC-AACCT-TA--ACCTTGAACTCACGACAGCTAGGAAACAAACTGGGATTAGATACCCCACTATGCCTAGCCGTAAA-CTTTTATTTAC----C-CCCA--TACCGCCTGGGAACTACGAGCAAAGCTTAAAACCCAAGGGACTTGACGGTACCCCACATCCACCTAGAGGAGCCTGTCCTATAATCGATAACCCCCGCTTAACCTCACCATTTTTAGC-AC-GTCAGCCTGTATACCTCCGTCGTCAGCTTACCCCGTGAGCGATTACTAGTGAGCTAAATGCCCC--------AACGCCAACACGTCAGGTCAAGGTGCAGCACATAGAATGGGAAGAGATGGGCTACACTGTCTAAA-CTAGACAATACGAAAGACTAT--ATATGAAATCCTAGTC-GGAAGGCGGATTTAGAAGTAAAAAGAGACCA-AA-ATGCTCTCTTTAACTC-GGCACTGGGGCATGTACACACCG--CCC-GTCACCCTCTTCAAGGCCCGCACAA-AGTCTTTAACACTCTT-AAGCCA--CTTAGAAG---------------------------------------------AGGCAAGTCGTAACATGGTAAGTAT?????????????????????????????????????????????????????????????????????????????????????????????????????????????????????????????????????????????????????????????????????????????????????????????????????????????????????????????????????????????????????????????????????????????????????????????????????????????????????????????????????????????????????????????????????????????????????????????????????????????????????????????????????????????????????????????????????????????????????????????????????????????????????????????????????????????????????????????????????????????????????????????????????????????????????????????????????????????????????????????????????????????????????????????????????????????????????????????????????????????????????????????????????????????????????????????????????????????????????????????????????????????????????????????????????????????????????????????????????????????????????????????????????????????????????????????????????????????????????????????????????????????????????????????????????????????????????????????????????????????????????????????????????????????????????????????????????????????????ACCGCGCGAAGGTAGCGTAATCACTTGTTCTTTAAATAAGGACTAGTATGAATGGCGTCACGAAGGTTATACTGTCTCCTTTTTCTAATCAATGAAACTGATCTGCCCGTGAAGAAGCGAGCATAAAAATATAAGACGAGAAGACCCTATGGAGCTTTAAACTATAATTGCATTGGCCC-CCCCC--CCCA-CTACTAT-GCTTC-----AGAGCCACAACATTAAACCAAGCCTT-ATGACCATTAGTTTTAGGTTGGGGTGACCGCGGAGTAAAAATTAACCTCCACGTTGAAA--GGAGC--AT--ATCCTGAGCTTAGAATTACACCTCCAAGCACCAACAAACTGACATTTATTGACCCAACA-GATTGATCAACGAACCAAGTTACCCTAGGGATAACAGCGCAATCCACTTCAAGAGCCCCTATCGACAAGTGGGTTTACGACCTCGATGTTGGATCAGGGCATCCTAGTGGTGCAGCCGCTACTAATGGTTCGTTTG-TTCAACGATTAAAACCCT
D_bromeliaceus_KT962842 TGGTCCCAGCCTTAAAGTCAGCTG-----TTACTTAA-TATACACATGCGAGTCTCCGCACCCCCGTGAAAACGCCC-TT--ACCCCATATAAT-GGATTAGGAGCCGGTATCAGGCGCAAAAATTAGCCCAAGACACCTAGC-CCC-GCCACACCCACAC-GGGCCCTCAGCAGTGATTAACATTGAAAATAAGCGCCAGCTTGAATCAGTTAAAGTAAAA-AGAGCCGGCAAATCTAGTGCCAGCCGCCGCGGTTATACCATGTGGCTCAAGCTGAC--TTCCTCCGGCGTAAAGCGTGATTAAAGTG--ATC---TAC-CCC--AGCAATCAAATTAAAATTAAGCTGTGACACGCTTATTCTTAAGAAGACCAC-AAACGAAAGTCATTGC-AACC------AACTTGAACTCACGACAGTTAGGAAACAAACTGGGATTAGATACCCCACTATGCCTAACCGTAAA-CTTTTAATTACCCCCC-CCCC--CATCGCCTGGGAACTACGAGCAAAGCTTAAAACCCAAGGGACTTGACGGTACCCAACATCCACCTAGAGGAGCCTGTCCTATAATCGATAACCCCCGCTTTACCTCACCATTTTTAGC-CT-ACCAGCCTGTATACCTCCGTCGTCAGCTTACCCCGTGAGCGTAAACTAGTGAGCTTAATGCCCC--------AACGCCAACACGTCAGGTCAAGGTGCAGCACATAAAATGGGAAGAGATGGGCTACACTATCTAAA-ATAGATAATACGAAAGACTAT--ATATGAAAACC-AGTC-AGAAGGAGGATTTAGTAGTAAGAGGGGACTA-AA-GTGCCCCCCTTAACCT-GGCACTGGGGTGTGTACACACCG--CCC-GTCACCCTCTTCAAAGCACCAATTA-AGTTAATTACATAACT-ACGCAC--ACTAGAAG---------------------------------------------AGGCAAGTCGTAACATGGTAAGTATACCGGAAGGTGTGCTTGG-TTACAAAATGTAGCTCAAC-AAGAGTATTTCGCTTACACCGAAA-AGACATCTGTAAAACCCAGATCATTTTGAGCTGAAAACCTAGCCCT-------CTC--ACTAA-A--------CCTTATA--TCC---CCTAATACCT-CTTCTC--CTAAATTAAAACATTCAC-TGAATCTAGTAAAGGCGATTAAAAAA-CTGATTA-GAGCAATA-ACCAAAGTACCGCAA-GGAAACGCTGAAATAAAAATGAAATAAATTTCAAGCACAAAAAAGTAGAGATTTATACTTGTACCTTTCGCATCATGATTTAACTAGTTTAATCAAGCAAAAAGAACTATAGTTTGACCCCCCGAAACTAGGCGAGCTACTTCGGGGCAGCTTTATGAGCGAACCCGTCCCTGTTGCAAAAGTGTGGGATGACCCCCAAGTAGCGGTGACAGACCTAACGAGCCTAGTGATAGCTGGTTACTTAAGAAAAGAATTTTAGTTCTGCCTAAACCATTT------AAAATACAATA-AAATAA-TTAT-TTATGTATTAGAGTTATTCAAACAAGGTACAGCCTGTTTGAA-ATAGGAGACAACCTAAACTAAAGGGTA--ATTT--ATA----------CAAAAAAGAATAAGTTGGCCTAAAAGCAGCCACCTTCAA-AATAGCGTCAAAGCTTAATCT------------TTT-ATT-AAACCATATTACACTAT-TTA-ATCAGAACCCTTCACCA--ATATTAAGTTAATCTATAAA-CTTATAGACGCAATTATGTTAAAACTAGTAATAAGAAGATAGACCTTCTCTTAAATGTACCTTTAAACCGGAAAGGACAATCCACCGGTACTTAAACGCAAATGAGTACAAAACAGTAAC----TACC-ACAGAAAACCCTGCTT-AAT--TTAACGTTAACCTAACACCAGTACATTTCAAGAAAGATTAAAAAGAAAAGAAGGAACTCGGCAAACACTATCCCCGCCTGTTTACCAAAAACATCGCCTCCTG-TAAC--ATATAAGAGGTCCAGCCTGCCCAGTGAC-TTAGTTCAACGGCCGCGGTATCCTAACCGTGCGAAGGTAGCGTAATCACTTGTTCTTTAAATGAGGACTAGTATGAATGGCACCACGAGGGATACACTGTCTCCTTTTTTAAATCAATGAAACTGATCTCCCCGTGAAGAAGCGGGGATAAAAATATAAGACGAGAAGACCCTATGGAGCTTTAAACTA-CTTAGCACTGGCTT-TCGCA--CTCAAA----TT-TTTTC-----AGAAACACAACACTTATTTTAGCCTTACTGACTAATAGTTTTAGGTTGGGGTGACCGCGGAGTAAAAATTAACCTCCACATTGAATTATAAGC--CA--AACCTGAGCAAAAAACCACGACTTTAAGCACCAATAAATTGACATCAATTGACCCAATA-TTTTGATCAACGAACCAAGTTACCCTAGGGATAACAGCGCAATCTACTTCAAGAGCCCATATCGACAAGTAGGTTTACGACCTCGATGTTGGATCAGGGTATCCCAGTGGTGCAGCCGCTACTAAAGGTTCGTTTG-TTCAACGATTGAAACCCT
D_carnifex_AY843616 TGGTCCTAATCTTGAGATCAATTA-----TTCCCTAA-CATACACATGCAAGTCTCCGCACCCCGGTGAAAACGCCC-TTATAACCCCTCTAAG-GGACAAGGAGCTGGTATCAGGCACAAAAATTAGCCCAAGACACCTAGC-TAT-GCCACACCCACAC-GGGAATTCAGCAGTGATAAACATTGAAAATAAGCGACAGCTTGAATCAGCTAAAGGAAAA-AGAGCCGGCAAATCTGGTGCCAGCCGCCGCGGTTACACCACGTGGCTCAAACTGAC--CTCTTTCGGCGTAAAGCGTGATTTAAGA---TTAACTAAT-AAC--TGCAATCAAACTGGGATTAGGCTGTGACACGCTTATCCTCAAGAAGCCCAA-AAACGAAAGTCATTGC-AACTA-AAACAACTTGAACTCACGACAGCTAAGAAACAAACTGGGATTAGATACCCCACTATGCCTAGCAGTAAA-CTTTTATTTAC----A-CCCT--CATCGCCCGGGAACTACGAGCAAAGCTTAAAACCCAAAGGACTTGACGGTACCCCATATCCACCTAGAGGAGCCTGTCCTACAATCGATAACCCTCGCTTAACCTCACCATCTTTAGC-TA-CTCAGCCTGTATACCTCCGTCGTCAGCTTACCTCGTGAGCGCCAATTAGTGAGCTAAATGCCCC--------AGCGCCAATACGTCAGGTCAAGGTGCAGCATATAAGATGGGAAGAGATGGGCTACACTATCTAAA-TTAGATTACACGAAAGACTAC--CTATGAAA-CCTAGTC-AGAAGGCGGATTTAGAAGTAAAGAGAGATCA-AA-ATGCCCTCTTTAACCT-GGCACTGGGGTGTGTACACACCG--CCC-GTCACCCTCTTCAAAGCTTAAACAC-AGTTTTTAACACAATT-GAGCAT--CCTAGAAA---------------------------------------------AGGCAAGTCGTAACATGGTAAGTATACCGGAAGGTGTGCTTGG-AAACAAAGTATAGCTTAAT-AAAAGCATCTCGCTTACACCGAGA-AGATGCCCGTTA-GCCCGGACTACCTTGAGCTGAAAATCTAGCCCC-------ATT----AAA-A---------TTTATA--ATC---CTTAAAACCT-ACATCT--ACAAACTAAAACATTCACTATACCTGAGTAAAGGCGATTGAAAAA-TTAATTA-GAGCTATA-ATTATAGTACCGCAA-GGGAAAGATGAAATAAAAATGAAACAAATATTAAGCGCAAAACAGCAGAGATAACCTCTCGTACCTTTTGCATCATGATTTATCTAGTCTAATCAAGCAAAAAGACTTATAGTTTGACCCCCCGAAACTAGACGAGCTACTTCGAGGCAGCTTCATGAGCCCACCCGTCTCTGTTGCAAAAGAGTGGGAAGACCCCCAAGTAGCGGTGATAGACCTAACGAGTCTAGTGATAGCTGGTTGCTTAAAAAAAGGATCTTAGTCCTACCTAAAACATCC------TCAATTT-ATTTAAATGT--TCT-TAATGTTTTAGAGCCATTCAAATGAGGTACAGCCCATTTGAAATAAGGATACAACCTAAACTAACGGGTA--ATC---CGTGTA---TA--CT---ATAAACAAGTGGGCTTAAAAGCAGCCATCTTTAA-AATAGCGTCAAAGCTTATTTATA------TA--AAT-CCC------TAATACCACAAC-ACC-CCTAAAACCCTTTATTT--ATATTAAGCCATTCTATAGA-CCTATAGAAGTTATTATGTTAAAACTAGTAATAAGAAGA-CGACCTTCTCTTTAATGTAAGTGTAAATCAGAAAGGACTAACCACTGATAATT-ATTGCTAATGAACCTAAAACAGCAAC----TCCA-CCAGAAAACCCTGTTT-TAC--CTAGCGTTAACCTAACACCAGAACATCTCAAGAAAGATTAAAAGAAAAAGAAGGAACTCGGCAAACATTAACCTCGCCTGTTTACCAAAAACATCGCCTCTTG--CAA-AATATAAGAGGTCTAGCCTGCCCAGTGAC-TCAATTCAACGGCCGCGGTATCCTAACCGTGCGAAGGTAGCGTAATCACTTGTTCTTTAAATAAGGACTAGTATGAATGGCATCACGAGGGTTATACTGTCTCCTTTTTCTAATCAATGAAACTGATCTCCCCGTGAAGAAGCGGGGATTATTATATAAGACGAGAAGACCCTATGGAGCTTTAAACTA-TATAGCAAAAGCTT-ATAC--ATTAA-T----AC-ATTTC-----AGAACTATAATACCTATTCTAGCATATATGACTATTAGTTTTAGGTTGGGGTGACCGCGGAGCAAAAATTAACCTCCACATTGAAC--GAAAC--CT--TTTCTGAGCAGAAAACTACAACTTCAAGCACCAATAAACTGACATAAATTGACCCAATA-TTTTGATCAACGAACCAAGTTACCCTAGGGATAACAGCGCAATCCACCTCAAGAGCTCCTATCGACAGGTGGGCTTACGACCTCGATGTTGGATCAGGGTATCCTAGTGGTGCAGCCGCTACTAAAGGTTCGTTTG-TTCAACGATTAAAACCCT
D_counani_KT721794_KT721771 ?????????????GAAATCAGTTA-----TTACTTAA-CATACACATGCAAGTCTCCGCCCCCCTGTGAGAACGCCC-TTA-AATCCCTTCGAG-GGATAAGGAGCTGGTATCAGGCTCAAAAATTAGCCCACGACACCTAGC-TTC-GCCACACCCACAC-GGGAACTCAGCAGTGATTAACATTGAAAATAAGCGACAGCTTGAATCAGTTAAAGTAGAG-AGAGCCGGCTAATCTGGTGCCAGCCGCCGCGGTTACACCATGTGACTCAAACTGAC--CTCTTTCGGCGTAAAGCGTGATTAAAGCC--CCC--CACT-AAC--TGCAATTAAACCAGAACTGAGCTGTAACACGCCTATTCCTGAGAACCACAT-AAACGAAAGTTATTGC-AACCT-TA--AACTTGAACTCACGACAGCTGGGAAACAAAC?????????????????????????????????????????????????????????????????????????????????????????????????????????????????????????????????????????????????????????????????????????????????????????????????????????????????????????????????????????????????????????????????????????????????????????????????????????????????????????????????????????????????????????????????????????????????????????????????????????????????????????????????????????????????????????????????????????????????????????????????????????????????????????????????????????????????????????????????????????????????????????????????????????????????????????????????????????????????????????????????????????????????????????????????????????????????????????????????????????????????????????????????????????????????????????????????????????????????????????????????????????????????????????????????????????????????????????????????????????????????????????????????????????????????????????????????????????????????????????????????????????????????????????????????????????????????????????????????????????????????????????????????????????????????????????????????????????????????????????????????????????????????????????????????????????????????????????????????????????????????????????????????????????????????????????????????????????????????????????????????????????????????????????????????????????????????????????????????????????????????????????????????????????????????????????????????????????????????????????????????????????????????????????????????????????????????????????????????????????????????????????????????????????????????????????????????????????????????????????????????????????????????????????????????????????????????????????????????????????ACCGTGCGAAGGTAGCGTAATCACTTGTTCTCTAAATAAGGACTAGTATGAATGGCACCACGAGGGTTACACTGTCTCCTTTTTCCAATCAATGAAACTGATCTGCCCGTGAAGAAGCGGGCATAAAAATATAAGACGAGAAGACCCTATGGAGCTTTAAACTACAATAGCATGGGCT--ATCCA--CT-A-C----AT-GTTTC-----AGAACCACAATATCCAACTTAGCCTCAATGACTATTAGTTTTAGGTTGGGGTGACCGCGGAGTAAAAATTAACCTCCATATTGAAA--GGACT--AC--GTCCTGAACTTAGAGCTACACCTCCAAGCACCAATAAACTGACATTCATTGACCCAACA-TATTGATCAACGAAC????????????????????????????????????????????????????????????????????????????????????????????????????????????????????????????????????????????
D_ebraccatus_AY843624 TGGTCCCAGCCTTGAGATCAATTA-----CTACTCAA-CATACACATGCAAGTCTCCGCGCCCCTGTGAGAACGCCC-TTA-AACCCCTTTAAG-GGGCAAGGAGCTGGTATCAGGCACAAAAATTAGCCCAAAACACCTAGC-CAC-GCCACACCCACAC-GGGAACTCAGCAGTGATTAATATTGAACTTAAGTGACAGCTTGAATCAGTTAGAGTAAAA-AGAGCCGGCAAATCTGGTGCCAGCCGCCGCGGTTACACCACGTGGCTCAAATTGAC--CTCCTCCGGCGTAAAGCGTGATTAAAGT---ATTA-CTTT-TAC--TGCAATTAAACTAGAATTAAGCCGTGACACGCTTATTTATAAGAAAACCAACAAACGAAAGTCATTGC-ACCTT-TAATAGCTTGAATTCACAACAGCTAGGAACCAAACTGGGATTAGATACCCCACTATGCCTAGCCGTAAA-CTTTAACTTACA---ACCCCT--CCCCGCCCGGGAACTACGAGCAAAGCTTAAAACCCAAGGGACTTGACGGTATCCCAAATCCATCTAGAGGAGCCTGTCCTATAATCGATAACCCCCGTTTTACCTCACCATTTCTAGT-TA-ATCAGCCTGTATACCTCCGTCGTCAGCTTACCCCATGAGTGTTAATTAGTGAGCTTAATGCTAT--------TACACCAATACGTCAGGTCAAGGTGCAGCCCATGAAGTGGAAAGAGATGGGCTACACTGTCTATT-TTAGATTAAACGAAAGACCAC--ATATGAAA-CCTGGTC-CGAAGGCGGATTTAGAAGTAAAAGAAGAGCA-TT-GTGCTTCCTTTAACTC-GGCACTGGGGTGTGTACACACCG--CCC-GTCACCCTCTTCGTAAGCCTAATACTAGTTTTTAACATTATCAAAGCAC--TTCAGAAG---------------------------------------------AGGCAAGTCGTAA???????????????????????????????????????????????????????????????????????????????????????????????????????????????????????????????????????????????????????????????????????????????????????????????????????????????????????????????????????????????????????????????????????????????????????????????????????????????????????????????????????????????????????????????????????????????????????????????????????????????????????????????????????????????????????????????????????????????????????????????????????????????????????????????????????????????????????????????????????????????????????????????????????????????????TACAGCCCATTTGAAGCTAGGATACAACCTATACTAATGGGTA--ATG---TATGCCCCCCC--CC-CCCCAAACAAGTGGGCCTAAAAGCAGCCACCTTTAA-AATAGCGTCAAAGCTTTCTTACA------CC--GGG-CAC------AAATACCCCCAC-CTA-TTCTGAACCCTTCATTT--CTATTAAGTAATCCTATAAA-TTTATAGGAGCTATTATGTTAAAACTAGTAATATGAAG-CAGACCTTCTCTTAAATGTAAGTGTAAGCCAGAAAGGACACACCACTGGCATTT-ATCGTTTATGATTTTAAAACAGCAAC----TTCA-CTAGAAAACCCTGCTA-TCC--AAACCGTTACCCTAACACTAACACATTCCAAGAAAGATTCAAAGAAAAAGAAGGAACTCGGCAAATATTAACCTCGCCTGTTTACCAAAAACATCGCCTCTTG-CATA-CATATAAGAGGTCCAGCCTGCCCAGTGAC-TAAATTCAACGGCCGCGGTATCCTAACCGTGCGAAGGTAGCGTAATCACTTGTTCTTTAAATGAGGACTAGTATGAATGGCACCACGAGGGTTATACTGTCTCCTTTTTCTAATCAATGAAACTGATCTCCCCGTGAAGAAGCGGGGATAAGACTACCAGACGAGAAGACCCTATGGAGCTTCAAACAA-CATAGCAATGGCTT---A---TTTAC-CAA-TGTAATTTC-----AGAATACCTACACTTATCTTAGCC-TTTTGACTATTAGTTTTGGGTTGGGGTGACCACGGAGCAAAACCTAACCTCCATGTTGGAT--AGATC--TC--CTCTTGAGCCAAAAGCCACAACTTTAAGCACCAATAAACTGACATAAATTGACCCAATA-TTTTGAGCAACGAACCAAGTTACCCTAGGGATAACAGCGCAATCCACTTCAAGAGCCCCTATCGACAAGTGGGTTTACGACCTCGATGTTGGATCAGGGTGTCCCAGTGGTGCAGCCGCTACTAAAGGTTCGTTTG-TTCAACGATTAAAACCCT
D_elegans_4507 ?????????CCTTGA-ATTAGTTA-----TTTCTTAA-TATACACATGCAAGTCTCCGCACCCCTGTGAAAACGCCC-TTA-AACCCCTACAAT-GGGTAAGGAGCCGGTATCAGGCAC-AAAACAAGCCCAAAACACCTAGC-TAT-GCCACATCCACAC-GGAAATTCAGCAGTGATTAACATTGAATATAAGCGCCAGCTTGAATCAGTTAAAGTAAAA-AGAGCCGGCAAATCTGGTGCCAGCCGCCGCGGTTACACCACGTGGCTCGAACTAAT--TTCCTCCGGCGTAAAGCGTGATTAAAGT---CTAT-TATT-TAC--TGCAATTAAACCAAAACTAGGCTGTGACACGCTTGTCCTTAGGAAACCCA--AAACGAAAGTCATTGC-ACTCC-C-ATAACTTGAATTCACGACAGCTAGGAAACAAACTGGGATTAGATACCCCACTATGCCTAGCCGTAAA-CTTTAATTTAC----ACCTC---GCCCGCCAGGGAACTACGAGCAAAGCTTAAAACCCAAAGGACTTGACGGTACCCCATATCCACCTAGAGGAGCCTGTCCTATAATCGATAACCCACGCTTCACCTCACCATTTTTAGC-TTCTTCAGTCTGTATACCTCCGTCGTCAGCTTACCTCGTGAGCGCTAACTAGTGAGCCCAACGCCTT--------TACGCCAACACGTCAGGTCAAGGTGCAGCATATGAAATGGAAAGAGATGGGCTACACTGTCTAAT-TTAGACAACACGAAAGACTAT--TTAAGAAA-CCTAGTC-AGAAGGCGGATTTAGAAGTAAAAAAAGACCA-TC-GTGCTTTATTTAACTT-GGCACTGGGGTGTGTACACACCG--CCC-GTCACCCTCTTCAAAGCTCTAATAT-AGTTTTTAACACAACA-TACTAA--ACTAGAAG---------------------------------------------AGGTAAGTCGTAACAAGGTAAGTATACCGGAAGGTGTGCTTGGAAAACAAAGTGTAGCTTAAC-GAAAGCATCTCGCTTACTCCGAGA-AAATATCTGTAGAACTCAGATTACTTTGAGCTAATAATCTAGCCCG-------TCT----ATG-C---------CCCACC--CTA---T-----------AAACC--GTAAACTAAAACATTCAT-TTTATTTAGTAAAGGCGATCAAAAAA-TTAACTG-GAGCTATA-ATAATAGTACCGCAA-GGGAAAGATGAAATAAAAATGAAATAAATTTAAAGCACAAAAAAGCAGAGACACCCCCTCGTACCTTTTGCATCATGGTTTAACCAGTCTAACCAAGCGAAAAGAACTTTAGTTTGGTCCCCCGAAACTAGGCGAGCTACTTCGAGGCAGCTTAATGAGCGCACCCGTCTCTGTTGCAAAAGAGTGGAACAACCTCTAAGTAGTGGTGACAGACCTAACGAGCCTAGTGATAGCTGGTTTCTTAAGAAAAGGATTTTAGTCCTGCCTGAAACATAC------TAAATAA-CCTAAATTAA--TCCACCATGCTTCAGCGTTATTCAAATGAGGTGCAGCCCGTTTGAAATTAGGATACAACCTCCCCTGGTGGGTA--AAT---TATGAT---A------CAATAAACAAGTAGGCCTAAAAGCAGCCACCTTTAA-AATAGCGTCAAAGCTTAGTTACC------CTG-ACT-ATT------TAATTCCACACT-TCA-TTCTTAACCCCCTATTT--GTATTAAGCAGTCCTATAAT-TATATAGGAGCTATTATGTTAAAACTAGTAATAAGAAG-CAGACCTTCTCTTAAATAAAAGTGTAAATCAGAAAGGACACACCACTGATAATT-AACGCCTATGATTATAAAACAGCAAC----TTCA-CTAGAAAACCCTGTTT-ATT--TAAACGTTAACCTAACACTAGCTTATTTCAAGAAAGATTAAAAGAAAAAGAAGGAACTCGGCAAACATTAACCCCGCCTGTTTACCAAAAACATCGCCTCTTG-CACT-AATATAAGAGGTCCAGCCTGCCCAGTGAC-CAAGTTCAACGGCCGCGGTATCCTAACCGTGCGAAGGTAGCGTAATCACTTGTTCTTTAAATGAGGACTAGTATGAACGGCACCACGAGGGTTATACTGTCTCCTTTTTCCAATCAATGAAACTGATTTTCCCGTGAAGAAGCGGGGATACTTCTATAAGACGAGAAGACCCTATGGAGCTTCAAATCA-AATAGCATTGGCT----A---CACAT-TA---AT-ATTTT------AATAAATAACCTTTATCATTGCC-CTCTGACTATAAATTTTGGGTTGGGGTGACCGCGGAACAAAAACTAACCTCCATGGTGAAC--AAACA--TT--TTCCTGAGCCAAAAGCCACAACTTTAAGCACCAAAACATTGACACAAATTGACCCAATA-ACTTGAGCAACGAACCAAGTTACCCTAGGGATAACAGCGCAATCCACTTCAAGAGCTCCTATCGACAAGTGGGTTTACGACCTCGATGTTGGATCAGGGTATCCTAGTGGTGCAGCCGCTACTAATGGTTCGTTTG-TTCAACGATTAAAACCCT
D_elegans_DQ380355_AF308103 ???????????????????AATTA-----CTTCTTAA-TATACACATGCAAGTCTCCGCATCCCTGTGAAAACGCCC-TTA-AACCCCTACAAT-GGGTAAGGAGCCGGTATCAGGCAC-AAAACAAGCCCAAGACACCTAGC-TAT-GCCACATCCACAC-GGAAATTCAGCAGTGATTAACATTGAATATAAGCGCCAGCTTGAATCAGTTAAAGTAAAA-AGAGCCGGCAAATCTGGTGCCAGCCGCCGCGGTTACACCACGTGGCTCAAATTAAT--TTCCTCCGGCGTAAAGCGTGATTAAAGT---CTAT-TGTT-TAC--TGCAATTAAACCAAAACTAGGCCGTGACACGCTTGTCCTTAGGAAACCCA--AAACGAAAGTCATTGC-ACGCC-C--CAACTTGAATTCACGACAGCTAGGAAACAAACTGGGATTAGATACCCCACTATGCCTAGCCGTAAA-CTTTAATTTAC----CCCTCT--ATCCGCCAGGGTACTACGAGCAAAGCTTAAAACCCAAAGGACTTGACGGTACCCCACATCCACCTAGAGGAGCCTGTCCTATAATCGATAACCCCCGCTTTACCTCACCATTTTTAGC-CTGTTCAGTCTGTATACCTCCGTCGTCAGCTTACCTCGTGAGCGCTAACTAGTGAGCCCAACGCCTT--------TACGCCAACACGTCAGGTCAAGGTGCAGCATATGAAATGGAAAGAGATGGGCTACACTGTCTAAT-ATAGACAACACGAAAGACTAT--TTATGAAA-TCTAGTC-AGAAGGAGGATTTAGAAGTAAAAAAAGACCA-TT-GTGCTTTCTTTAACTT-GGCACTGGGGTGTGTACACACCG--CCC-GTCACCCTCTTCAAAGCTCTAATAT-AGTCTCTAACACAATA-TACTAA--ACTAGAAG---------------------------------------------AGGTAAGTCGTAACAAGGTAAG????????????????????????????????????????????????????????????????????????????????????????????????????????????????????????????????????????????????????????????????????????????????????????????????????????????????????????????????????????????????????????????????????????????????????????????????????????????????????????????????????????????????????????????????????????????????????????????????????????????????????????????????????????????????????????????????????????????????????????????????????????????????????????????????????????????????????????????????????????????????????????????????????????????????????????????????????????????????????????????????????????????????????????????????????????????????????????????????????????????????????????????????????????????????????????CCCCCTATCT--ATATTAAGCAGCCCTATAAT-TATATAGAGGCTATTATGTTAAAACTAGTAATAAGAAG-CAGGTCTTCTCTTAAATGAAAGTATAAATCAGAAAGGACACACCACTGATAATT-AACGCCTATGATTATAAAACAGCAAC----TTCA-CCAGAAAACCCTGTTT-ATT--TAAACGTTAACCTAACACTAGCTCATTTCAAGAAAGATTAAAAGAAAAAGAAGGAACTCGGCAAACATTAACCTCGCCTGTTTACCAAAAACATCGCCTCTTG-CACT-AATATAAGAGGTCCAGCCTGCCCAGTGAC-CAAGTTCAACGGCCGCGGTATCCTAACCGTGCGAAGGTAGCGTAATCACTTGTTCTTTAAATAAGGACTAGTATGAACGGCACCACGAGGGTTATACTGTCTCCTTTTCCCAATCAATGAAACTGATTTTCCCGTGAAGAAGCGGGGATAC--ATATAAGACGAGAAGACCCTATGGAGCTTCAAACCA-AATAGCATCGGCC----A---TACCT-TA---AT-ATTTT------AATCAATAACTTTTATTATCGCC-CTCTGACTATTAGTTTTAGGTTGGGGTGACCGCGGAACAAAAATTAACCTCCATGGTGA----AAACT--TT--TTCCTGAGCCAAGAGCCACAGCTCTAAGCACCAAAACATTGACACAAATTGACCCAATA-ACTTGAGCAACGAACCAAGTTACCCTAGGGATAACAGCGCAATCCACTTCAAGAGCTCCTATCGACAAGTGGGTTTACGACCTCGATGTTGGATCAGGGTATCCTAGTGGTGCAGCCGC????????????????????????????????????
D_frosti_JQ088283 TGGTCCCAGCCTTGAGGTCAGCTG-----TTACTTAA-TATACACATGCAAGTCTCCGCACCCTTGTGAAAACGCCC-TTA-TAATCCTCTAAG-GAACAAGGAGCTGGTATCAGGCTCAAAACTTAGCCCAAGACACCTAGC-TAT-GCCACACCCACAC-GGGTACTCAGCAGTGATTAACATTGAAAATAAGCGCCAGCTTGAATCAGTTAAAGTAGAA-AGAGCCGGCTAATCTGGTGCCAGCCGCCGCGGTTACACCACGTGACTCAAACTGAC--CTCTTTCGGCGTAAAGCGTGATTAAAGAAC-CCCC-CCAA-TAC--TGCAATTAAACTAGAGCTGAGCTGTGACACGCCTACCCCTAAGAACCCCAAATAACGAAAGTAATTGC-AACTT-TTA-AACTTGAACTCACGACAGCTAGGAAACAAACTGGGATTAGATACCCCACTATGCCTAACCGTAAA-CTTTTACTTAC----C-CCCA--CACCGCCAGGGAACTACGAGCAAAGCTTAAAACCCAAAGGACTTGACGGTACCCCACATCCACCTAGAGGAGCCTGTCCTATAATCGATAACCCCCGCTTAACCTCACCATTCTTAGC-AT-ATCAGCCTGTATACCTCCGTCGTCAGCTTACCACGTGAGCGCCAACTAGTGAGCTAAATGCCCC--------TACGCCAACACGTCAGGTCAAGGTGCAGCACATAAAATGGGAAGAGATGGGCTACACTGTCTAGA-CTAGACTACACGAAAAACTAC--ATATGAAA-CCTAGTT-AGAAGGCGGATTTAGAAGTAAAGAAAGACCA-AA-GTGCTTCCTTTAACTT-GGCACCGGGGCATGTACACACCG--CCC-GTCACCCTCTTCAAAGCTACTACAA-AGTCTCTGACACTTCT-ATGCAA--CCCAGAAG---------------------------------------------AGGCAAGTCGTAACATGGTAAGTATACCGGAAGGTGTGCTTGG-AAACAAAATGTAGCTTAA--AAAAGCATCTCGCTTACACCGAGA-AGACGCCCGTGAAAACCAGGCCATCTTGAGCTAAAAATCTAGCCTT-------ACC----TAA-TTAAATTGTATTTAAA--CCA---GATTTCACTA-GTCC----CTAAACTAAAACATTTACCACA-TTTAGTAAAGGCGATTGAAAGA-TTAGTTC-GCGCTATA-ACAATAGTACCGCAA-GGAAAAGATGAAATAAAAATGAAATAAATTTAAAGCATAAAAAAGCAGAGATGCCCCCTCGTACCTTTTGCATCATGATTTAACTAGTAAAATCAAGCAAAAAGCATTAAAGTTTGACCCCCCGAAACTAAATGAGCTACTTCGAAGCAGCTTAATGAGCGCCCCCATCTCTGTTGCAAAAGAGTGGGACGACTTCCAAGTAGCGGTGACAGACCTAACGAGTTTAGTGATAGCTGGTTATTTAAGAAAAGGATTTAAGTCCTACCTAAAGCAACC-----CTCAATCCATTTAAGATTA----C-CCACGCTTTAGAGGCACTTAAGTGAGGTACAGCCCACTTGAGACACGGATACAACCTAGACTAACGGGTA--ATT---TTGTT----CC--AT---ACAATTAAGTAGGCCTAAAAGCAGCCACCTTTAA-AAAAGCGTCAAAGCTTACTTCCA------CA--AAC-TTA------TAATCCCACAAC-CCA-ACCAAAACCCTTTATCA--CCATTAAATAATACTATAGA-TATATAGAAGTTATTATGTTAAAACTAGTAATAAGAAGA-AGACCTTCTCTTAAATGTAAGTGTAAGTCAGAAAGGACAAACCACTGACAATTAAACGTCAATGAGTGCAAAACAATAAC----ACCA-CTAGAAAACCCTGTTT-TTC--TCAGCGTTAATCTAACACAAGAACATTACAAGAAAGATTAAAAGGAAAGGAAGGAACTCGGCAAACATTAACCTCGCCTGTTTACCAAAAACATCGCCCCTTG-CTAA-AATATAAGGGGTCCAGCCTGCCCAGTGAC-TCAGTTCAACGGCCGCGGTATCCTAACCGTGCGAAGGTAGCGTAATCACTTGTTCTTTAAATGAGGACTAGTATGAATGGCACCACGAAGGTTATGCTGTCTCCTTTTTCTAATCAATGAAACTGATCTGCCCGTGAAGAAGCGAGCATAAAGATATAAGACGAGAAGACCCTATGGAGCTTTAAACTGTTATAGCACCGGCTTATCCT--TTTTC-C----AT-GTTTC-----AGAACCATAACACCCAGTCTAGCCTTAATGACTATTAGTTTTAGGTTGGGGTGACCGCGGAGTAAAAATTAACCTCCACACTGAAA--GGGAC--AC--GCCCTGAGCCTAGAGCTACAACTCTGAGCACCAACAAACTGACACTCATTGACCCAATA-TATTGACCAACGAACCAAGTTACCCTAGGGATAACAGCGCAATCCACTTCAAGAGCCCCTATCGACAAGTGGGTTTACGACCTCGATGTTGGATCAGGGTATCCCAGCGGTGCAGCCGCTGCTAAAGGTTCGTTTG-TTCAACGATTAAAACCCT
D_giesleri_AY843629 TGGTCCCAGCCTTGAAGTCAGTTA-----TTACTTAA-TATACACATGCAAGTCTCCGCACCCCTGTGAAAACGCCC-TTA-AATTCCTCCCAG-GAATAAGGAGCTGGTATCAGGCAC-AAATTTAGCCCAAGACACCTAGC-TAT-GCCACACCCACAC-GGGAACTCAGCAGTGATTAACATTGTAAATAAGCGACAGCTTGAATCAGTTAAAGTGAAA-AGAGCCGGCAAATCTGGTGCCAGCCGCCGCGGTTACACCATGTGGCTCAAACTGTC--CTCTTCCGGCGTAAAGCGTGATTAAAGT---TCTC-CCTC-TAC--TGCAATTAAACTTAAATTAAGCTGTGACACGCTTGTTTACAGGAAACCCAATAAACGAAAGTCATTGC-AACCT-CAACAACTTGAACTCACGACAGCTGGGAAACAAACTGGGATTAGATACCCCACTATGCCCAGCCGTAAA-CTTTTACTTAC----A-CCCC--AATCGCCCGGGAACTACGAGCAAAGCTTAAAACCCAATGGACTTGACGGTACCCCACATCCACCTAGAGGAGCCTGTCCTATAATCGATAACCCCCGCTTAACCTCACCATTTTTAGC-CT-ATCAGCCTGTATACCTCCGTCGTCAGCTTACCACGTGAGCGCTTATTAGTGAGCTTAATGCCCC--------TACGCCAACACGTCAGGTCAAGGTGCAGCACATAAAATGGGAAGAGATGGGCTACACTATCTAGC-ATAGATTACACGAAAGACTAC--ATATGAAA-CCTAGTC-CGAAGGCGGATTTAGAAGTAAAGAAAGACCA-AAGGTGCTTCCTTTAACTC-GGCACCGGGGTGTGTACACACCG--CCC-GTCACCCTCTTCAAAGCTCCAATGC-AGTTTATAACCCCTAT--AGCAC--ACCAGAAG---------------------------------------------AGGCAAGTCGTAACATGGTAAGTATACCGGAAGGTGTGCTTGG--AACAAGATGTAGCTTAAT-TAAAGCATCTCGCTTACACCGAGA-AAATACCCGTGAGACCCTGGTCATCTTGAGCCAAAAATCTAGCCCT-------ACT----TAA-C---------CGTATG-ACAT---CACTAAACCC-AACTAA--ACCCACTAAAACATTCACTATGTTCTAGTAAAGGCGATCGAAAGA-ATAATTA-GAGCTATA-ACCACAGTACCGCAA-GGAAAAGATGAAATAGAAATGAAATAAGT-TTAAGCAGAAAAAAGCAGAGATAGGCCCTCGTACCTTTTGCATCATGATTTAACTAGTCTAATCAAGCACAAAAAACTACAGCTTGACCCCCCGAAACTAAACGAGCTACTTCGAGGCAGCTTAATGAGCACACCCGTCTCTGTTGCAAAAGAGTGGGACGACCCCCAAGTAGCGGTGACAGACCTAACGAGTTTAGTGATAGCTGGTTACTTAAGAAAAGGATTTTAGTCCAACCTGAAACATCT------TTAATCA-CTCCAGATAA--ACC-TAATGTTTTAGAGCCACTCAAGCGAGGTACAGCCCGCTTGAAATAAGGATACAACCTACACTAATGGGTA--ATC---CACCTA---CT--AC---ACAACAAAGTGGGCCTAAAAGCAGCCACCTTTAA-AATAGCGTCAAAGCTTATCTGTG------CA--GAT-TCT------AAATTCCACCAT-ACC-CCAAAACCCCTTTATCC--GTATTAAGTAATTCTATAGC-ACTATAGAAGCTATTATGTTAAAACTAGTAATAAGAAGA-AGACCTTCTCTTAGGTGCAAGTGTAAATCAGAAAGGACAAGCCACTGATAATT-ATAGCTAATGAGTATTATACAGCAAC----ATTT-CAAGAAAACCCTGTTC-TAC--TCGGCGTTAACCTAACACAAGAGCACCCCAAGAAAGATTTAAAGAAAAAGAAGGAACTCGGCAAATATTAACCCCGCCTGTTTACCAAAAACATCGCCTCTTG-TTTA-AAACTAAGAGGTCCAGCCTGCCCAGTGAC-CAAGTTCAACGGCCGCGGTATCCTAACCGTGCGAAGGTAGCGTAATCACTTGTTCTTTAAATGAGGACTAGTATGAATGGCACCACGAAGGTTATACTGTCTCCTTTTTCTAATCAATGAAACTGATCTCCCCGTGAAGAAGCGGGGATGAAAATATAAGACGAGAAGACCCTATGGAGCTTTAAACTA-TATAGCACTGGCTT-A-AA--ACATA-T----AC-ATTTC-----AGAATTACACCAACTATTCCAGCCTTCATGTCTGTTAGTTTTAGGTTGGGGTGACCGCGGAGTAAAAATTAACCTCCACATTGAAC--GGAAC--TA--TTCCTGAGCTGAGAGCTACAACTTTAAGCACCAACAAAATGACATAAATTGACCCAATA-CTTTGATCAACGAACCAAGTTACCCTAGGGATAACAGCGCAATCCATTTCAAGAGCTCCTATCGACAAATGGGTTTACGACCTCGATGTTGGATCAGGGTATCCCAGTGGTGCAGCCGCTACTAAAGGTTCGTTTG-TTCAACGATTAAAACCCT
D_koechlini_AY819369 TGGTCCCGACCTTATAGTCAGTTA-----TTACTTAA-TTTACACATGCAAGTCTCCGCACCCCTGTGAAAACGCCC-TTA-AGCTCCTTTAAG-GAGCAAGGAGCTGGTATCAGGCTCAAAAATTCGCCCAAGACACCTAGC-TAC-GCCACACCCACAC-GGGAACTCAGCAGTGATTAACATTGAAAATAAGCGACAGCTTGAATCAGTTAAAGTAAAA-AGAGCCCGCAAGTCTGGTGCCAGCCGCCGCGGCTACACCATGTGACTCAAACTGAC--CTTTTGCGGCGTAAAGCGTGATTAAAGC---TTTT-TTTT-CCC--TGCAATTAAATCTGAGCTGAGCTGTAACATGCCTACCCCTGAGAAATCCAA-AGACGAAAGTTATTGC-AACCA-TCA-AACTTGAAATCACGACAGCTAGGAAACAAACTGGGATTAGATACCCCACTATGCCTAGCCGTAAA-CTTTTACTTAC----A-CCCT--ATCCGCCTGGGRACTACGAGCAAAGCTTAAAACCCAAAGGACTTGACGGTACCCCACATCCACCTAGAGGAGCCTGTCCTATAATCGATAACCCTCGCTAAACCTCACCATTTTTAGT-AT-ATCAGCCTGTATACCTCCGTCGTCAGCTTACCCCGTGAGCGATAACTAGTAAGCTAAATGCCAT--------TACGCCAATACGTCAGGTCAAGGTGCAGCATATAAAATGGGAAGAGATGGGCTACACTATCTAAA-ATAGATTACACGAAAGACTAT--TCATGAAA-CTTGGTC-AGAAGGCGGATTTAGAAGTAAAGTGGGACCA-AT-ATGCCCCCTTTAACAC-GGCACTGGGGTGTGTACACACCG--CCC-GTCACCCTCTTCGAAGGCCTCATAA-AGTCTTTAACACATCT-AAACAT--TACAGAAG---------------------------------------------AGGCAAGYCGTAACATGGTAAGTATACCGGAAGGTGTGCTTGRAAAACAAGATGTAGCTTAAC???????????????????????????????????????????????????????????????????????????????????????????????????????????????????????????????????????????????????????????????????????????????????????????????????????????????????????????????????????????????????????????????????????????????????????????????????????????????????????????????????????????????????????????????????????????????????????????????????????????????????????????????????????????????????????????????????????????????????????????????????????????????????????????????????????????????????????????????????????????????????????????????????????????????????????????????????????????????????????????????????????????????????????????????????????????????????????????????????????????????????????????????????????????????????????????????????????????????????????????????????????????????????????????????????????????????????????????????????????????????????????????????????????????????????????????????????????????????????????????????????????????????????????????????????????????????????????????????????????????????????????????????????????????????????????????????????????????????????????????????????????????????????????????????????????????????????????????????????????????????????????????????????????????????????????????????????????????????????????????????????????????????????????????????????????????????????????????????????????????????????????????????????????????????????????????????????????????????????????????????????????????????????????????????????????????????????????????????????????????????????????????????????????????????????????????????????????????????????????
D_labialis_AY843635 TGGTCCTAGCCTTGAGATCAGCTA-----TTACTTAA-TATACACATGCAAGTCTCCGCACCCCTGTGAAAACGCCCTTTA-AACCCCTCTAAG-GGGCAAGGAGCTGGTATCAGGCACAAAAATTAGCCCAAGACACCTAGC-TAC-GCCACACCCACAC-GGGAACTCAGCAGTGATAAACATTGAAAATAAGCGACAGCTTGAATCAGTTAAAGCAAAA-AGAGCCGGCAAATCTGGTGCCAGCCGCCGCGGTTACACCATGTGGCTCAAACTGAT--CTCTTCCGGCGTAAAGCGTGATTTAAGA---TTACATAAT-AAC--TGCAATTAAATTAGAATTAAGCTGTGACACGCTTATTCCCAAGAAGCCCAA-AAACGAAAGTCATTGC-AACTT-GAACAACTTGAACTCACGACAGCTAAGAAACAAACTGGGATTAGATACCCCACTATGCCTAGCAGTAAA-CTTTTATTTAC----A-CCCT--CATCGCCCGGGAACTACGAGCAAAGCTTAAAACCCAAAGGACTTGACGGTACCCCACATCCACCTAGAGGAGCCTGTCCTATAATCGATAACCCTCGCTTAACCTCACCATTTTTAGC-TA-CTCAGCCTGTATACCTCCGTCGTCAGCTTACCTCATGAGCGTCAACTAGTGAGCTAAATGCCCC--------AGCGCCAATACGTCAGGTCAAGGTGCAGCACATGAAATGGGAAGAGATGGGCTACACTGTCTAAA-TTAGACTACACGAAAGACTAC--ATATGAAA-CCTAGTC-AGAAGGCGGATTTAGAAGTAAAGAAAGATCA-AA-ATGCTCTCTTTAACCC-GGCACTGGGGTGTGTACACACCG--CCC-GTCACCCTCTTCAAAGCTTAAATAT-AGTTTTTAACACAATT-GAGCAC--CTTAGAAG---------------------------------------------AGGCAAGTCGTAACATGGTAAGTATACCGGAAGGTGTGCTTGG-AAACAAGATATAGCTTAAT-GAAAGCATCTCGCTTACACCGAGA-AAATGCCCGCTA-ACCCGAGCTATCTTGAGCCAAAAATCTAGCCCT-------ATT----TAG-C---------CCCATG--CCC---CCTTAAACCT-TATAAC--ACCAACTAAAACATTCACCATACTTTAGTAAAGGCGATTGAAAAA-CTAATTA-GAGCCATA-ACAATAGTACCGCAA-GGGAAAGATGAAATAAAAATGAAATAAATATTAAGCAAAAAAAAGCAGAGATATACACTCGTACCTTTTGCATCATGATTTATCTAGTCTAATCAAGCAAAAAGACTTATAGTTTGACCCCCCGAAACTAGACGAGCTACTTCGAGGCAGCTTTATGAGCCCACCCGTCTCTGTTGCAAAAGAGTGGGAAGACCCCCAAGTAGCGGTGATAGACCTAACGAGTCTAGTGATAGCTGGTTGCTTAAGAAAAGGATTTTAGTCCTACCTAAAACACCT------CCAATTT-AATAAAATAT--GCA-CAGCGTTTTAGAGCTATTCAAATGAGGTACAGCCCATTTGAAATAAGGATACAACCTAAACTAATGGGTA--ATT---TGTTTA---CA--TT---ATGAACAAGTGGGCCTAAAAGCAGCCACCTTTAA-AATAGCGTCACAGCTTATTCATA------TA--AAA-TTA------TAATACCACCAC-ACA-CTTAAAACCCTTTATTT--ATATTAAGCTATTCTATAAA-CCTATAGAAGCAATTATGTTAAAACTAGTAATAAGAAGA-TGGCCTTCTCTTAGATGTAAGTGTAAATCAGAAAGGACTAACCACTGATAATT-AATGCTAATGAACTTAAAACAGCAAC----CCCA-CTAGAAAACCCTGTTT-TAA--CCAACGTTAATCTAACACCAGAACATCTCAAGAAAGATTAAAAGAAAAAGAAGGAACTCGGCAAACATTAACCTCGCCTGTTTACCAAAAACATCGCCTCTTG-CCTA-AATATAAGAGGTCCAGCCTGCCCAGTGAC-TGAGTTCAACGGCCGCGGTATCCTAACCGTGCGAAGGTAGCGTAATCACTTGTTCTTTAAATGAGGACTAGTATGAATGGCACCACGAGGGTTATACTGTCTCCTTTTTCTAATCAATGAAACTGATCTCCCCGTGAAGAAGCGGGGATTATTTTATAAGACGAGAAGACCCTATGGAGCTTCAAACTA-AATAGCAATAGCTT-ATAT--ACCAA-T----AT-ATTTC-----AGAATCATAACACCTATTCCAGCACACATGACTATTAGTTTTAGGTTGGGGTGACCGCGGAGCAAAAATTAACCTCCACATTGAAA--GAAGC--CA--CTTCTGAGCAAAAAGCTACAACTTCAAGCACCAATAAATTGACATAAATTGACCCAATA-TTTTGATCAACGAACCAAGTTACCCTAGGGATAACAGCGCAATCCACCTCAAGAGCTCCTATCGACAGGTGGGCTTACGACCTCGATGTTGGATCAGGGTATCCTAGTGGTGCAGCCGCTACTAAAGGTTCGTTTG-TTCAACGATTAAAACCCT
D_leali_AY819451 ??????GAACCTTCGAGTGAGTGATTTGGTTACTTAA-TATACACATGCGAGTCTCCACACCCCCGTGAAAACGCCC-TTA-AATCCCTCTAAG-GGATAAGGAGCTGGTATCAGGCACAAAAATTAGCCCAAAACACCTAGC-TTC-GCCACACCCCCAC-GGGAATTCAGCAGTGATTAAAATTGAATATAGGCGCCAGCCTGAATCAGTTAAAGTAAAA-AGAGCCGGCAAATCTGGTGCCAGCCGCCGCGGTTACACCATGTGACTCAAACTGAC-TCCCCTTCGGCGTAAAGCGTGATTAAAGT---T-TC-ACCT-CAC--TGCAATTAAACTAGAATTAAGCTGTGACACGCTTATTCCTGAGAAGCTCTT-AAACGAAAGTTATTGC--------AACAACTTGAACTCACGACAGCTAGGGAACAAACTGGGATTAGATACCCCACTATGCCTAGCCGTAAA-CTTTTACTTAC----A-TCTT--AATCGCCAGGGAACTACGAGCAGAGCTTAAAACCCAAAGGACTTGACGGTACCCCACATCCACCTAGAGGAGCCTGTCCTATAATCGATAACCCCCGCTTAACCTCACCATTTTTAGC-CT-ATCAGCCTGTATACCTCCGTCGTCAGCTTACCCCGTGAGCGCCAATTAGTGAGCTCAATGCCAT--------TACACCAATACGTCAGGTCAAGGTGCAGCACATAAAATGGGAAGAGATGGGCTACACTATCTAAT-ATAGATTACACGAAAAACTAT--ATATGAAA-CCTAGTT-AGAAGGCGGATTTAGAAGTAAAGAAAGACTA-AA-GTGCTTTCTTTAACTC-GGCACTGGGGTGTGTACACACCG--CCC-GTCACCCTCTTCAAAGCCTCAACCT-AGTCTTTAACACACTC-AGGCAC--CCCAGAAG---------------------------------------------AGGCAAGTCGTAACATGGT???????????????????????????????????????????????????????????????????????????????????????????????????????????????????????????????????????????????????????????????????????????????????????????????????????????????????????????????????????????????????????????????????????????????????????????????????????????????????????????????????????????????????????????????????????????????????????????????????????????????????????????????????????????????????????????????????????????????????????????????????????????????????????????????????????????????????????????????????????????????????????????????????????????????????????????????????????????????????????????????????????????????????????????????????????????????????????????????????????????????????????????????????????????????????????????????????????????????????????????????????????????????????????????????????????????????????????????????????????????????????????????????????????????????????????????????????????????????????????????????????????????????????????????????????????????????????????????????????????????????????????????????????????????????????????????????????????????????????????????????????????????????????????????????????????????????????????????????????????????????????????????????????????????????????????????????????????????????????????????????????????????????????????????????????????????????????????????????????????????????????????????????????????????????????????????????????????????????????????????????????????????????????????????????????????????????????????????????????????????????????????????????????????????????????????????????????????????????????????????????????????????????????????????????????
D_leucophyllatus_DQ380360_AF308096 T----CCAGCCTTGAGATCCATTG-----CTACTTGA-TATACACATGCAAGTCTCCGCCCCCCTGTGAAAACGCCC-TTT-AATCCCTCTAAG-AGATAAGGAGCTGGTATCAGGCAC-AAAATTAGCCCAAGACACCTAGC-TAC-GCCACACCCGCAC-GGGAACTCAGCAGTGATTAACATTGATTATAAGCGCTAGCTTGAATTAGTCAAAGTAGAA-AGGGCCGGCTAATCTGGTGCCAGCCGCCGCGGTTATACCATGTGGCCCAAACTGAT-CCCCCTCCGGCGTAAAACGTGATTAAAGCC--CTCC-CCTT-TGC--TGCAATTTAACTGAAACTAAGCTGTAACACGCTTGTTCTTAGGAAGCCTAATAAACGAAAGTCATTGC-ACCCT-TAATAACTTGAATTCACGACAGCTAAGAAACAAACTGGGATTAGATACCCCACTATGCTTAGCCGTAAA-CTTTAACTTAC----ACCTA---CTTCGCCCGGGAACTACGAGCAAAGCTTAAAACCCAAGGGACTTGACGGTACCCCAAATCCACCTAGAGGAGCCTGTCCTATAATCGATAACCCCCGTTTTACCTCACCACTTTTAGT-CT-ATCAGCCTGTATACCTCCGTCGTCAGCTTACCCCGTGAGCGCTAACTAGTGAGCTTAATGCCCT--------TACGCCAATACGTCAGGTCAAGGTGCAGCACATGAAGTGGAAAGAGATGGGCTACACTGTCTACC-TTAGACTACACGAAAAACTAC---TATGAAA-CCTAGTT-AGAAGGCGGATTTAGAAGTAAAAGAAGACCA-AC-ATGCTTCCTTTAACTC-GGCACTGGGGTGTGTACACACCG--CCC-GTCACCCTCTTCAAAGCCTTAATAAAAGTTTTTAACACAACT-CCGCCC--CTCAGAAG---------------------------------------------AGGCAAGTCGTAACATGGTAAGT???????????????????????????????????????????????????????????????????????????????????????????????????????????????????????????????????????????????????????????????????????????????????????????????????????????????????????????????????????????????????????????????????????????????????????????????????????????????????????????????????????????????????????????????????????????????????????????????????????????????????????????????????????????????????????????????????????????????????????????????????????????????????????????????????????????????????????????????????????????????????????????????????????????????????????????????????????????????????????????????????????????????????????????????????????????????????????????????????????????????????????????????????????????????????????CCCTTTATTT--ATATTAAGTTATTCTATAAC-ACTATAGAAGCCCTTATGTTGAAACTAGTAATAAGAAGACAGCACTTCTCTTAAATGTAGGTGTAGATCAGAAAGGACTTACCACTGATAATTAAACGTTTATGATTTTGCAACAGCAAC----CCCA-CTAGAAAACCCTGTTA-TTC--TTAACGTTAATCTGACACTAGCACATTTCAAGAAAGATTTAAAGAAAAAGAAGGAACTCGGCAAATATTAACCTCGCCTGTTTACCAAAAACATCGCCTCTTG-CACC-AATATAAGAGGTCCAGCCTGCCCAGTGAC-CCAGTTCAACGGCCGCGGTATCCTAACCGTGCGAAGGTAGCGTAATCACTTGTTCTTTAAATGAGGACTAGTATGAATGGCACCACGAAGGTTACACTGTCTCCTTTTTCTAATCAATGAAACTAATCTCCCCGTGAAGAAGCGGGGATTTAAATATAAGACGAGAAGACCCTATGGAGCTTCAAACTA-AATAGTATTGGCTT-TTA---TCCAT-TT---AC-ATCCC-----CGGGGCCTCATACTAACTCTAGCC-TTTTAACTATTAGTTTTGGGTTGGGGTGACCGCGGAGCAAAAATTATCCTCCATGATGAAT--AGAGC--TA--CTCTTGAGCCAAAAGCCACAACTTTAAGCACCAATAAACTGACATAAATTGACCCAATA-TTTTGAACAACGAACCAAGTTACCCTAGGGATAACAGCGCAATCCATCTCAAGAGCCCCTATCGACAGGTGGGTTTACGACCTCGATGTTGGATCAGGGTATCCCAGTGGTGCAGCCGC????????????????????????????????????
D_mapinguari_4056 TGGTCCCAGCCTTAGGGTCAGTTG-----CTACTTAA-TATACACATGCAAGTCTCCGCACCCCTGTGAAAACGCCC-TTT-AG-CCCTTTAAG-GGTCAAGGAGCTGGTATCAGGCACAAAAATTAGCCCAAGACACCTAGC-TGC-GCCACACCCACAC-GGGACCCCAGCAGTGATTAACATTGAATATAAGCGCCAGCTTGAGACAGTTAAAGTATAG-AGAGCCGGCTAATCTGGTGCCAGCCGCCGCGGTTACACCATGTGGCTCAAACTGAC--CCTCTTCGGCGTAAAGCGTGATTAAAGT---TCAC-CTCC-TAC--TGCAATTAAACCATGATTAAGCCGTGACACGCTTATTTTTGGGAAGTCCAATAAACGAAAGTCATTGC-A--TT-CAAC-ACTTGAACTCACGACAACTAGGGAACAAACTGGGATTAGATACCCCACTATGCCTAGCCGTAAA-CTTTAATTTAC----A-CCCC--CTTCGCCTGGGAACTACGAGCAAAGCTTAAAACCCAAGGGACTTGACGGTACCCCAAATCCACCTAGAGGAGCCTGTCCTATAATCGATAACCCCCGTTCTACCTTACCACTCCTAGC-CT-CTCAGCCTGTATACCTCCGTCGTCAGCTTACCTCGTGAGCGCTAATTAGTGAGCCTAATGCCCC--------CACACCAATACGTCAGGTCAAGGTGCAGCACATGAAGTGGAAAGAGATGGGCTACACTGTCTATC-TTAGACAACACGAAAGACTAT--TTATGAAA-TCTAGTC-GGAAGGCGGATTTAGAAGTAAAAGAAAAGCA-GT-GCGCTTCCTTTAACTC-GGCACTGGGGTGTGTACACACCG--CCC-GTCACCCTCTTCAAAGCTTTTATGCAAGTTTTTAACACAAGT-AAGCAC--TCCAGAAG---------------------------------------------AGGCAAGTCGTAACATGGTAAGTATACCGGAAGGTGTGCTTGG-AAACAAAATGTAGCTTAAT-TAAAGCATCTCGCTTACACCGAGA-AAATATCTGTGAAATTCAGATCATCTTGAGCTAAAAATCTAGCCCTACTTTATTAT----ATA---CCCCTT--CCCCCG--CCCACTC--------------TC--ATAAACTAAACCATTTA--TCTATTTAGTAAAGGCGATTAAAAGA-TTAATTA-GCGCTATA-ACAATTGTACCGCAA-GGAAAAGATGAAATAAAAGTGAAACAAAACTAAAGCATAAAAAAGCAGAGCCACACTCTCGTACCTTTTGCATCATGATTTAACAAGTCTAACCAGGCAAAAAGCATTTCAGTCTGACCCCCCGAAACTAGACGAGCTACTTCGAAGCAGCTTAATGAGCACACCCGTCTCTGTTGCAAAAGAGTGGGAAGACTTCCAAGTAGTGGTGATAGACCTAACGAGTCTAGTGATAGCTGGTTACTTAAGAAAAGGATTTTAGTCCTACCTAAAGCACCA------ATAATTT-ACTAAAATAC--ATC-AAGTGCTTTAATGCTATTCAAATGAGGTACAGCCCATTTGAAACAAGGATACAACCTGCACTAATGGGTA--ATC---TTTAGA---GTTCTA-CCTTAAGCAAGTGGGCCTAAGAGCAGCCACCTTTAA-AAAAGCGTCAAAGCTTATCTACC-CTT--CCC-CCT-CAT------TAATTATACAAA-ATACCCCGAAACCCTTTACCA--GTACTAAGTTATTCTATAAC-CCTATAGAAGCCTCCATGTTAAAACTAGTAACAAGAAGAAGAC-CTTCTCTTGAATGTAAGTGTAAATCAGAAAGGACCCACCACTGATAATT-ATCGCCTCTGATCATATAACAGCAAC----CCCCGCTAGAAAACCCTGTTT-TCC--TCAGCGTTAACCTAACACCAGCACATTCCAAGAAAGATTAAAAGAAAAAGAAGGAACTCGGCAAATATTTACCCCGCCTGTTTACCAAAAACATCACCTCTTG-TACC--CTATCAGAGGCCCAGCCTGCCCAGTGAC-CCAGTTCAACGGCCGCGGTATCCTAACCGTGCGAAGGTAGCGTAATCACTTGTTCTTTAAATAAGGACTAGTATGAATGGCACCACGAGGGTTCTCCTGTCTCCTTTTTCTAATCAATGAAACTGATCTTCCCGTGAAGAAGCGGGAATCTAAGTATAAGACGAGAAGACCCTATGGAGCTTCAAACTA-AATAGCATTGGCTT-TTC---CCCTT-AT---GT-GCCCC-----CGGGTGTTAATACTTATTCTAGCC-TTTTAACTATGAGTTTTGGGTTGGGGTGACCACGGAGCAAAAATTAACCTCCATGATGAAC--AGATT--TA--CTCTTGAGCCAAAAGTCACGACTTTAAGCACCAATAATTTGACAYAAGTTGACCCAATA-TTTTGAACAACGAACCAAGTTACCCTAGGGATAACAGCGCAATCCACTTCAAGAGCTCTTATCGACAAGTGGGTTTACGACCTCGATGTTGGATCAGGGTGTCCTAGTGGTGCAGCCGCTACTAAAGGTTCGTTTG-TTCAACGATTAATACCCT
D_marmoratus_AY843640 TGGTCCTGGCCCTGAAGTCAGTTA-----TTACTTAG-TATACACATGCAAGTCTCCGCCCCCCTGTGAAAACGCCC-TTA-AACCTCTTTAAG-AGATAAGGAGCTGGTATCAGGCACAAACATTAGCCCAAGACACCTAGC-CAT-GCCACACCCACAC-GGGAATTCAGCAGTGATTAACATTGTTTATAAGCGACAGCTTGAATCAGCTAAAGTAAAG-AGAGCCGGCAAATCTGGTGCCAGCCGCCGCGGTTACACCATGTGGCTCAAACTGAC--CTCCCTCGGCGTAAAGCGTGATTAAAGTA--CTCCTCCCC-ATC--TGCAGTTAAATTAAAATTAAGCTGTGACACGCTTATTATTAAGAAAATCAA-AAACGAAAGTTATTGC-AGACC-TAAAAGCTTGAATTCACGACAACTAGGACACAAACTGGGATTAGATACCCCACTATGCCTAGTCGTAAACCTTTTACTTAC----A-CCCA--CATCGCCAGGGAACTACGAGCAAAGCTTAAAACCCAAAGGACTTGACGGTACCCCATATCCACCTAGAGGAGCCTGTCCTATAATCGATAACCCCCGCTTAACCTCACCATTTTTAGC-CT-ATCAGCCTGTATACCTCCGTCGTCAGCTTACCACGTGAGCGCCAACTAGTGAGCTAAATGCCCT--------TACACCAATACGTCAGGTCAAGGTGCAGCATATAAAATGGGAAGAGATGGGCTACACTATCTAGC-ATAGATCATACGAAAGACTATT-ATATGAAA-TCTAGTC-AGAAGGCGGATTTAGAAGTAAAGAAAGACCA-AA-GTGCTTTCTTTAACCC-GGCACTGGGGTGTGTACACACCG--CCC-GTCACCCTCTTCGAAGCCATAAGAC-AGTTTTTAACACCTAT-AAGCAT--TAAAGAAG---------------------------------------------AGGCAAGTCGTAACATGGTAAGTATACCGGAAGGTGTGCTTGG-AAACAAAACGTAGCTTAACTTAAAGCATCTCGCTTACACCGAGA-AAATGCCCGTGAAATCCGAGCCATTTTGAGCCAAAAATCTAGCCCT-------ACT---ATTA-T---------TTTATA--CCC---TTTTACCCTC-ACTTAT--CTAAACTAAAACATTTATCATG-TCTAGTAAAGGAGATTAAAAAA-CAAATTC-GAGCTATAGAGACCAGTACCGCAA-GGAAAAGATGAAATAAAAATGAAACAAATTTTAAGCCCCAAATAGCAGAGCTCTGTCCTCGTACCTTTTGCATCATGGTTTAACTAGTTATATCAAGCAAAAAGAACTATAGTTTGACACCCCGAAACTAGACGAGCTACTTCGAGGCAGCTTAATGAGCGAACCCGTCTCTGTTGCAAAAGAGTGGGATGACCCCCAAGTAGCGGTGACAGACCTAACGAGTCTAGTGATAGCTGGTTGCTTAAAAAAAGGATTTAAGTCCTGCTTAAAGCATTC------TTAATTG-TTCTAAATGA--TCC-TTATGCTTTAAAGTCATTCAATCAAGGTACAGCCTGTTTGAAA-AAGGATACAACCTATACTAATGGGTA--ATA---TTTAT----TA--GC---ATAAACAAGTGGGCCTAAAAGCAGCCATCTTTAA-AATAGCGTCAAAGCTTACTTATG------TG--AAA-TTT------CAATTCCTCAACTACA-TAAAAAACCCTTTATCT--CTATTAAGCGATTCTATATA-CTTATAGAAGTAATTATGTTAAAACTAGTAATAAGAAGATAACCCTTCTCTTAAATGCAAGTGTACATCAGAAAGGACCCACCACTGATAATT-AATGTCCATGAACATAAAACAGCAAC----TTTC-CTAGAAAACCCTGTTT-AACTATAAACGTTAATCTAACACCAGAGCATTAAAAGAAAGATCAAAAGAGAAAGAAGGAACTCGGCAAATATCAACCCCGCCTGTTTACCAAAAACATCGCCTCTTG-AAACTATTATAAGAGGTCCAGCCTGCCCAGTGAC-TAAGTTCAACGGCCGCGGTATCCTAACCGTGCGAAGGTAGCGTAATCACTTGTTCTTTAAATGAGGACTAGTATGAATGGCACCACGAGGGTGGTACTGTCTCCTTTCTCCAATCAATGAAACTGATCTCCCCGTGAAGAAGCGGGGATAAAAATATAAGACGAGAAGACCCTATGGAGCTTCAAATCA-TAAGGCACTGACTT-ACCA--ATCAC-A----AA-GTTTC-----AGAACATTAATAACTATTCTAGTCAGAATGCCTGTAGATTTTAGGTTGGGGTGACCGCGGAGAAAAAATTATCCTCCACATTGAAC--GGAGC--TA--CTCCTGAACAAAAAGCTACAACTTTAAGCACCAACAAATTGACATTAATTGACCCAATA-TATTGATCAACGAACCAAGTTACCCTAGGGATAACAGCGCAATCTATCTCAAGAGCCCTTATCGACAGATAGGTTTACGACCTCGATGTTGGATCAGGGCATCCTAGTGGTGCAGCCGCTACTAAAGGTTCGTTTG-TTCAACGATTAAAGCCCT
D_microcephalus_AY843643 TGGTCCCAGCCTTAGAGTCAGTTG-----CTTCTTAA-TATACACATGCAAGCCTCCACACCCCTGTGAAAACGCCC-TTA-CATCCCTCTAAG-GGATAAGGAGCTGGTATTAGGCAC-AAAATTAGCCCAAAATACCTAGC-TAC-GCCACACCCCCAC-GGGAACTCAGCAGTGATTAACATTGAAAATAGGCGCCAGCCTGAATCAGTTAAAGTAGGATAGAGCCGGCAAATCTGGTGCCAGCCGCCGCGGTTACACCACGTGGCTCAAACTGAC--CCCCTCCGGCGTAAAGCGTGATTAAAGT---TAAC--TCT-CAC--TGCAATTAAACCAGAATTAAGCCGTGACACGCTTATTCCCAAGAAACCCAT-AAACGAAAGTTATTGC-ATCCCCTAACAACTTGAATTCACGACAACTAGGAAACAAACTGGGATTAGATACCCCACTATGCCTAGTCGTAAA-CTTTTACTTAC----A-TTTC--TATCGCCAGGGAACTACGAGCAAAGCTTAAAACCCAAAGGACTTGACGGTACCCCACATCCACCTAGAGGAGCCTGTCCTATAATCGATAACCCCCGTTTAACCTCACCATTTTTAGC-CC-ATCAGCCTGTATACCTCCGTCGTCAGCTTACCTCGTGAGCGTAAATTAGTGAGCTTAATGCCCT--------TACGCCAATACGTCAGGTCAAGGTGCAGCATATAGAATGGGAAGAGATGGGCTACACTATCTAAT-ATAGACCACACGAAAGACTAC--ATATGAAA-TCTAGTC-AGAAGGCGGATTTAGTAGTAAAGAAAGACCA-AA-GAGCTTTCTTTAACTT-GGCACTGGGGTGTGTACACACCG--CCC-GTCACCCTCTTCAAAGTCTCAATCT-AGTTTCTGACACCCTT-AGACAC--CATAGAAG---------------------------------------------AGGCAAGTCGTAACATGGTAAGTATACCGGAAGGTGTGCTTGG-AAACAACATGTAGCTTAAT-TAAAGCATCTCGCTTACACCGAGA-AAATATCTGTTAAACCCAGATCATTTTGAGCCAAAAATCTAGCCCT-------ATT----AAC-C---------CATATG--ACC---TA-AA-ACCT-AACACC--ACCAACTAAAACATTTAC-CCCCTTCAGTAAAGGCGATTGAAAAA-TTTATTA-GAGCTATA-ACTATAGTACCGCAA-GGAAAAGATGAAATAAAAATGAAATAAATTTTAAGCACAAAAAAGCAGAGTTACACCCTCGTACCTTTTGCATCATGATCTACCTAGTTTAATCAAGCAAAAAGAACTTCAGTTTGACATCCCGAAACTAGACGAGCTACTTCGAGGCAGCTTAAAGAGCCCACCCGTCTCTGTTGCAAAAGAGTGGGAAGACCCCCAAGTAGCGGTGACAGACCTAACGAGCCTAGTGATAGCTGGTTACTTAGGAAAAGGATTTTAGTCCCACCTAAAGCAAAC------AAAATAA-ACTCAAATAA--TAC-TGACGCTTTAGCGCCATTCAAACGAGGTACAGCCCGTTTGAGATAAGGACACAACCTACACTAATGGGTA--ATT---TC--TA---CT--TT-TATTAAATAAGTGGGCCTAAAAGCAGCCACCTTCAA-GATAGCGTCAAAGCTTCGTTATA--G---AA--AAA-CTT------AAATTCCACAGC-CCC-CTAAAAACCCTTTATCA--GTACTAAGTTGCCCTATACC-CCTATAGAAGCATTTATGTTAGAACTAGTAATAAGAAGACAGACCTTCTCTTAAATGTAAGTGTAAATCAGAAAGGACTAACCCCTGATAATTAAACACCCATGAAAACAAGACAGCAAC----CTCA-CCAGAAAACCCTGTTT-TTC--TCAGCGTTAATCTAACACCAGCACATTTCAAGAAAAATTAAAAGAAAAAGAAGGAACTCGGCAAATATTAGCCCCGCCTGTTTACCAAAAACATCGCCTCTTG-ATTT-TATATAAGAGGTCCAGCCTGCCCAGTGAC-TCAGTTCAACGGCCGCGGTATCCTAACCGTGCGAAGGTAGCGTAATCACTTGTTCTTTAAATAAGGACTAGTATGAATGGCACCACGAGGGCTATACTGTCTCCTTTTTCTAATTAATGAAACTGATCTCCCCGTGAAGAAGCGGGGATTAACATATAAGACGAGAAGACCCTATGGAGCTTCAAACAAAAATAGCACTAGCCC--------TCCC-C----GT-GCCTT------AAAACATAGTAGCTACACAGGCTAGAGTGACTATTAGTTTTAGGTTGGGGTGACCGCGGAGCAAAAATAAACCTCCACATTGAAC--TGGAA--CC--TTCCTTAGCTAAAAGCCACAACTTTAAGCAATATTAAAATAACATTAATTGACCCAATA-CTTTGATCAATGAACCAAGTTACCCTAGGGATAACAGCGCAATCCATTTCAAGAGCTCCTATCGACAAATGGGTTTACGACCTCGATGTTGGATCAGGGTGTCCCAGTGGTGCAGCCGCTACTAAAGGTTCGTTTG-TTCAACGATTAAAACCCT
D_microps_KT721803_KT721780 ?????????????GAGATCAGTTG-----TTACTTTA-TATACACATGCAAGTCTCCGCACTCCTGTGAAAACGCCC-TTA-AATCCCTATAAT-GGATAAGGAGCTGGTATCAGGCACAAAAATTAGCCCAAAACACCTAGC-TAC-GCCACACCCCCAC-GGGAACTCAGCAGTGATTAACATTGAAAATAAGCGTCAGCCTGATTCAGTTAAAGTCTAA-AGAGCCGGCAAATCTGGTGCCAGCCGCCGCGGTTACACCACGTGGCTCAAACTGAC--CTCTTCCGGCGTAAAGCGTGATTAAAGTG--ACC---TTT-TAC--TGCAATTAAACTAGAATTAAGCTGTGACACGCTTATTCCTAAGAAAACCAC-TAACGAAAGTCATTGC-ATTCT-TAATAACTTGAATTCACGACAGCTAGGGAACAAACTGGGA????????????????????????????????????????????????????????????????????????????????????????????????????????????????????????????????????????????????????????????????????????????????????????????????????????????????????????????????????????????????????????????????????????????????????????????????????????????????????????????????????????????????????????????????????????????????????????????????????????????????????????????????????????????????????????????????????????????????????????????????????????????????????????????????????????????????????????????????????????????????????????????????????????????????????????????????????????????????????????????????????????????????????????????????????????????????????????????????????????????????????????????????????????????????????????????????????????????????????????????????????????????????????????????????????????????????????????????????????????????????????????????????????????????????????????????????????????????????????????????????????????????????????????????????????????????????????????????????????????????????????????????????????????????????????????????????????????????????????????????????????????????????????????????????????????????????????????????????????????????????????????????????????????????????????????????????????????????????????????????????????????????????????????????????????????????????????????????????????????????????????????????????????????????????????????????????????????????????????????????????????????????????????????????????????????????????????????????????????????????????????????????????????????????????????????????????????????????????????????????????????????????????????????????????????????????????????????????????????ACCGTGCGAAGGTAGCGTAATCACTTGTTCTTTAAATGAGGACTAGTATGAATGGCACCACGAAGGTTATACTGTCTCCTTTTTCTAATCAATGAAACTGATTTCCCCGTGAAGAAGCGGGGATAAAAATATAAGACGAGAAGACCCTATGGAGCTTTAAACTA-TATAACACTGGCTT-ATACA--CCTA-C----AC-ATTTC-----AGAATTACAGTATCCATTCTAGCCTTCATGTCTATTAGTTTTAGGTTGGGGTGACCGCGGAGTAAAAATTAACCTCCACATTGAAC--GGAAC--CT-ATTCCTGAGCCAAAAGCTACAACTTCAAGCACCAACAAAATGACATTAATTGACCCAATA-TTTTGATCAACGAACCAAGT--------------------------------------------------------------------------------------------------------------------------------------T
D_minusculus_DQ380362 ????????????????????????????????????A-TATACACATGCAAGTCTCCGCACTCCTGTGAAAATGCCC-TTA-AATCCCTATAAT-GGATAAGGAGCTGGTATCAGGCACAAAAATTAGCCCAAAACACCTAGC-TAC-GCCACACCCACAC-GGGAACTCAGCAGTGATTAACATTGAAAATAAGCGCCAGCCTGAATCAGTTAAAGTTTAG-AGAGCCGGCAAATCTGGTGCCAGCCGCCGCGGTTACACCACGTGGCTCAAACTGAT--CTCTTCCGGCGTAAAGCGTGATTAAAGT---TAAC-CTAT-AAC--TGCAATTAAACTAGAACTAAGCCGTGACACGCTTACTCCCAAGAAAACCAC-TAACGAAAGTCATTGC-AACCT-TAATAACTTGAATTCACGACAGCTAGGAAACAAACTGGGATTAGATACCCCACTATGCCTAGCCGTAAA-CTTTTAATTAC----A-TTTA--CACCGCCAGGGAACTATGAGCAAAGCTTAAAACCCAAAGGACTTGACGGTACCCCACATCTACCTAGAGGAGCCTGTCCTATAATCGATAACCCCCGCTTAACCTCACCATTTTTAGC-CT-GTCAGCCTGTATACCTCCGTCGTCAGCTTACCCCGTGAGCGCCAACTAGTGAGCTTAATGCCAT--------TACGCCAACACGTCAGGTCAAGGTGCAGCATATAAAATGGGAAGAGATGGGCTACACTATCTAAT-CTAGATAAAACGAAAGACTAC--TTATGAAA-CCTAGTC-AGAAGGCGGATTTAGAAGTAAAGAAAGACAA-AA-GTGCTCTCTTTAACTC-GGCACTGGGGTGTGTACACACCG--CCC-GTCACCCTCTTCAAAGCTTTAATCT-AGTTTATTACATCACT-AAACAC---------------------------------------------------------------------------GATATAC???????????????????????????????????????????????????????????????????????????????????????????????????????????????????????????????????????????????????????????????????????????????????????????????????????????????????????????????????????????????????????????????????????????????????????????????????????????????????????????????????????????????????????????????????????????????????????????????????????????????????????????????????????????????????????????????????????????????????????????????????????????????????????????????????????????????????????????????????????????????????????????????????????????????????????????????????????????????????????????????????????????????????????????????????????????????????????????????????????????????????????????????????????????????????????????????????????????????????????????????????????????????????????????????????????????????????????????????????????????????????????????????????????????????????????????????????????????????????????????????????????????????????????????????????????????????????????????????????????????????????????????????????????????????????????????????????????????????????????????????????????????????????????????????????????????????????????????????????????????????????????????????????????????????????????????????????????????????????????????????????????????????????????????????????????????????????????????????????????????????????????????????????????????????????????????????????????????????????????????????????????????????????????????????????????????????????????????????????????????????????????????????????????????????????????????????????????????????????????????????????????????????????????????
D_minutus_AF308081_AF308113 ??????????????????????????????????????????????????????????????????????????????????????????????????????????????????????????????????????????????????????????????????????????????????????????????????????????????????????????????????????????????????????????????????????????????????????????????????????????????????????????????????????????????????????????????????????????????????????????????????????????????????????????????????????????????????????????????????????????????????????????????????????????????????????????????????????AGCTTAAAACCCAAAGGACTTGACGGTACCCCACATCCACCTAGAGGAGCCTGTCCTATAATCGATAACCCCCGTTTAACCTCACCACTTTTAGT-TT-ATCAGCCTGTATACCTCCGTCGTCAGCTTACCTCGTGAGCGCAAACTAGTGAGCCTAATGCCCC--------TACGCCAATACGTCAGGTCAAGGTGCAGCATATAAAGTGGGAAGAGATGGGCTACACTATCTAAA-TTAGATAATACGAAAGACTATAATAATGAAATCCTAGTC-AGAAGGCGGATTTAGAAGTAAAAGAAGATCA-AT-ATCCTTCTTTTA----------------------------------------------------------------------------------------------------------------------------------------------------------------------------------------A?????????????????????????????????????????????????????????????????????????????????????????????????????????????????????????????????????????????????????????????????????????????????????????????????????????????????????????????????????????????????????????????????????????????????????????????????????????????????????????????????????????????????????????????????????????????????????????????????????????????????????????????????????????????????????????????????????????????????????????????????????????????????????????????????????????????????????????????????????????????????????????????????????????????????????????????????????????????????????????????????????????????????????????????????????????????????????????????????????????????????????????CTCGGCCCCTTTATTT--CTATTAAGCATCTCTATATT-CCTATAGAAGGTATTATGTTAAAACTAGTAATAAGAAGTAAGACCTTCTCTTAAATGTAAGTGTAAATCAGAAAGGACACCCCACTGATAATTAAACGTCTGTGAACTTAAGACAGCAAC----TCCT-CAAGAAAACCCTGCCT-TAT--TTGACGTTAACCTAACACTAGAACATTTCAAGAAAGATTTAAAGAAAAAGAAGGAACTCGGCAAACATTAACCTCGCCTGTTTACCAAAAACATCGCCTCTTG-CACC-TATATAAGAGGTCCAGCCTGCCCAGTGAC-TGAGTTCAACGGCCGCGGTATCCTAACCGTGCGAAGGTAGCGTAATCACTTGTTCTTTAAATGAGGACTAGTATGAATGGCACCACGAGGGTTATACTGTCTCCTTTTTCCAATCAATGAAACTGATCTCCCCGTGAAGAAGCGGGGATATAATTATAAGACGAGAAGACCCTATGGAGCTTTAAACCA-TGTAACACTGGCTT-AAACA--TTAA-A----AT-ATTCC-----AGAATTTTCATAACTACTCTAGCCACTATGATTACTAGTTTTAGGTTGGGGTGACCACGGAGCAAAACTTAACCTCCATGTTGAAC--GGAGC--TA--CTCCTGAACCAAAAGCCACGACTTTAAGCACTAATAAATTAACATTAATTGACCCAATATTTTTGATCAACGAACCAAGTTACCCTAGGGATAACAGCGCAATCCATTTTAAGAGCCCCTATCGACAAATGGGTTTACGACCTCGATG???????????????????????????????????????????????????????????????????
D_minutus_AY549345 ???????????????????????????????????????????????????????????????????????????????????????????????????????????????????????????????????????????????????????????????????????????????????????????????????????????????????????????????????????????????????????????????????????????????????????????????????????????????????????????????????????????????????????????????????????????????????????????????????????????????????????????????????????????????????????????????????????????????????????????????????????????????????????????????????????????????????????????????????????????????????????????????????????????????????????????????????????????????????????????????????????????????????????????????????????????????????????????????????????????????????????????????????????????????????????????????????????????????????????????????????????????????????????????????????????????????????????????????????????????????????????????????????????????????????????????????????????????????????????????????????????????????????????????????????????????????????????????????????CAAAATGTAGCTTAAT-TAAAGCAGCTCGCTTACACCGAAC-AAATATCTGTGAGACCCAGATCATTTTGAGCCAAAAATCTAGCCCT-------ATT----TAT-C---------CATATA--CCA---CACCCCAAAC-ACTA---GATAAACTAAAACATTTTT-ACATCTTAGTAAAGGCGATAGAAAAA-TTAATTG-GAGCAATA-ACAATAGTACCGCAA-GGAAACGATGAAATAAAAATGAAATAACTATTAAGCACAATAAAGCAGAGATCACCCCTCGTACCTTTTGCATCATGATTTAACTAGTCTAACCAAGCAAAAAGAACTTTAGTTTGATATCCCGAAACTAGACGAGCTACTTCGAGGCAGCTTAATGAGCACACCCGTCTCTGTTGCAAAAGAGTGGGATGACCCCTAAGTAGAGGTGACAGACCTAACGAGTTTAGTGATAGCTGGTTGCTTAAGAAAAGGATTTTAGTCCAATCTAAAACATAT------TTAATTAACTT-AAATATATAAA-TTATGTTTTAATTGCATTCAAGTGAGGTACAGCCCGCTTGAAATAAGGATACAACCTACACTAATGGGTA--AAT---TTA------AA--ATTTTATAAACAAGTAGGCCTAAAAGCAGCCACCTTTAA-AATAGCGTCAAAGCTTACCTATT------CA--TTA-ATT------TAATACCAAAAT-ATA-TTGTTAACCCTTTATTT--TTATTAAGCATTTCTATAACCCCTATAGAAGATATTATGTTAAAACTAGTAATAAGAAGTAAGACCTTCTCCTAAATGTAAGTGTGAATCAGAAAGGACACCCCACTGATAATTAAACGCCAATGAACTCAAAGCAGCAAC----TCCC-CCAGAAAACCCTGTCT-TAT--TTGACGTCAATCTAACACCAGAACATTTCAAGAAAGATTTAAAGAAAAAGAAGGAACTCGGCAAACATTAACCCCGCCTGTTTACCAAAAACATCGCCTCTTG-AAAC-TACATAAGAGGTCCAGCCTGCCCAGTGAC-TAAGTTCAACGGCCGCGGTATCCTAACCGTGCGAAGGTAGCGTAATCACTTGTTCTTTAAATGAGGACTAGTATGAATGGCACCACGAGGGTTATGCTGTCTCCTTTTTCTAATCAATGAAACTGATCTCCCCGTGAAGAAGCGGGGATATATCTATAAGACGAGAAGACCCTATGGAGCTTTAAATCA-TGTAACACTGGCTT---T---CACAT-TAA-AAT-ATTCC-----AGAATTTTCATAATTACTCTAGCCACTATGATTACTAGTTTTAGGTTGGGGTGACCACGGAGCAAAAATTAACCTCCATGTTGAAC--GGAGC--TA--CTCCTGAGCCAAAAGCCACGACTTTAAGCACTAATAAATTAACATTAATTGACCCAATATTTTTGATCAACGAACCAAGTTACCCTAGGGATAACAGCGCAATCCATTTTAAGAGCCCCTATCGACAAATGGGTTTACGACCTCGATGTTGGATCAGGGTATCCCAGTGGTGCAGCCGCTACTAAAGGTTCGTTTG-TTCAACGATTAAAACCCT
D_miyatai_AY843647 TGGTCCCGACCTTGAAGTCAATTG-----TTACTTAA-TATACACATGCAAGTCTCCGCCCCCCTGTGAAAACGCCC-TTA-CACCCCATCTAATGGAAAAGGAGCCGGTATCAGGCACAA-AATTAGCCCAAGACACCTAGC-CAC-GCCACACCCACAC-GGGATTTCAGCAGTGATTAACATTGTACATAAGCGCTAGCTTGAACCAGTTAAAGTAAAC-AGAGCCGGCAAATCTGGTGCCAGCCGCCGCGGTTACACCCTGAGGCTCAAACTGAC--TTCCCCCGGCGTAAAGCGTGATTAAAGT---CATA-CTTT-TTC--CACAGTTAAAAGAGAATTAAGCCGTAACACGCGTATTCTTACGAAACTCAA-AAACGAAAGTTACTGT-AA----CACATGCTTGAACTCACGATAGCTGGGGGACAAACTGGGATTAGATACCCCACTATGCCCAGCCGTAAA-CTTTTATTTAC----A--TTA--CAACGCCCGGGAACTACGAGCAAAGCTTAAAACCCAAAGGACTTGACGGTACCCCACATCCACCTAGAGGAGCCTGTCCTATAATCGATAACCCCCGCTTAACCTCACCACTTTTAGC-TT-AACAGCCTGTATACCTCCGTCGTCAGCTTACCCCGTGAGCGCTAACTAGTGAGCCCAACTGTCC--------CACACCAACACGTCAGGTCAAGGTGCAGCATATAAAATGGGAAGAGATGGGCTACACTATCTACT-CTAGATAACACGAAAAACTAT--TTATGAAA-CCTAGTT-AGAAGGCGGATTTAGAAGTAAAGAAAAACCA-AA-ATGTTTTCTTTAACTA-GGCACTGGGGTGTGTACACACCG--CCCGGTCACCCTCTTCAAATTTTCTGCAA-AGTTTATAACAATTTT-TAGCCCCACCCAGAAG---------------------------------------------AGGCAAGTCGTAACATGGTAAGTATACCGGAAGGTGTGCTTGG-AAACAAAATGTCGCTTAAT-GAAAGCACCTCGCTTACACCGAGG-AGATATCTGTGAAACCCATATCATTTTGAGCCAAAAACATAGCCCA-------ACC----TAC-C---------CGCATG--ATA---TAATTTTTTT-CTGCAC--ACAAAACAAAACATTTGTTTAGCCCTAGTAAAGGAGATTAAAAAA-GCATTAGAGAGCAATA-GCAATAGTACCGCAA-GGGAAATTTGAAATAGTAATGAAACAAGT-TTAAGCATTAAAAAGCAAAGATTTCCCCTTGTACCTTTTGCATCATGGTTTAACTAGTTTAATCAAGCAAAAAGAACTTTAGCTTGACACCCCGAAACTAAATGAGCTACTTCGAGGCAGCTTAATGAGCACACCCGTCTCTGTTGCAAAAGAGTGGGATGACCTCAAAGTAGCGGTGATAGACCTAACGAATTTAGTGATAGCTGGTTACTTAAGAAAAGGATATTAGTCCTATTTAAAGCACTT------TTTATACTATTAAAATGT---AA-CTAAACTTTAATGGCATTCAAATGAGGTACAGCCCATTTGAAACAAGGATACAACCTCCACTAACGGGTA--TTTA--CCTCCC---AC--CTTTTGTAAGCAAGTAGGCTTAAGAGCAGCCACCTTTAACAATAGCGTCAAAGCTTACTTATT------GA--CTG-AGT------TAATACCACTATTTTC-CCCATAACCCTTTATCT--CTATTAAGTAATTCTATAT--TCTATAGAAGATATTATGTTAAAACTAGTAATAAGAAGA-TGACCTTCTCTATAATGCAAGTGTACATCAGAAAGGACAACCCACTGATAATTAAACGTTTATGCATCCCAAACAGCAAC----CAAG-CTAGAAAAACCTATTTAATT--TTCCCGTTAACCTTACACCAGAGCATTTTAAGAAAGATTAAAAGAAAAAGAAGGAACTCGGCAAACATTAGCCCCGCCTGTTTACCAAAAACATCGCCTCTTG-CGTA--ACATAAGAGGTCCAGCCTGCCCAGTGAC-CAAGTTCAACGGCCGCGGTATCCTAACCGTGCGAAGGTAGCGTAATCACTTGTTCTTTAAATAAGGACTAGTATGAATGGCATCACGAAGGCTACACTGTCTCCTTTTTCTAATCAATGAAACTGATCTCCCCGTGAAGAAGCGGGGATAATTTTATAAGACGAGAAGACCCTATGGAGCTTCAAACTA-AATAGCAAAAGCTTAATC---TACTT-C----AC-TTTTC-----AGAACTTCAACACTTATTCTAGCC-CAATGACTTTTAGTTTTAGGTTGGGGTGACCGCGGAGTAAAACATAACCTCCACGTTGAAT--AGAGC--CT--TCCCTGAGCCACAAACCACAATTTTAAGCACCAAAAAACTGACATCAATTGACCCAATA-TTTTGAACAACGAACCAAGTTACCCTAGGGATAACAGCGCAATCCATTTTAAGAGCCCCTATCGACAAATGGGTTTACGACCTCGATGTTGGATCAGGGTGTCCCAGTGGTGTAGCCGCTACTAAAGGTTCGTTTG-TTCAACGATTAATAACCC
D_nanus_AY819373 TGGTCCCAGCCTTGAGATCAGTTG-----TTACTCTA-CTTACACATGCAAGTCTCCGCACTCCTGTGAAAACGCCC-TTA-AATCCCTCTAAG-GGATAAGGAGCCGGTATCAGGCAC-AAAATTAGCCCAAGACACCTAGC-TAT-GCCACACCCCCAC-GGGAACTCAGCAGTGATTAACATTGAAAATAAGCGCCAGCCTGAATCAGTAAAAGTCAAA-AGAGCCGGCAAATCTGGTGCCAGCCGCCGCGGTTACACCACGTGGCTCAAACTGAC--CTCTTTCGGCGTAAAGCGTGATTAAAGC---TAAC-CCT--TAT--TGCAATTAAACTAGAACTAAGCTGTGACACGCTTATTCCCAAGAAAACCAC-TAACGAAAGACATTGC-AACTT-CAATAACTTGAATTCACGACAGCTAGGAAACAAACTGGGATTAGATACCCCACTACGCCTAGCCGTAAA-CTTTTAATTAC----A-CCTC--CACCGCCAGGGAACTACGAGCAAAGCTTAAAACCCAAAGGACTTGACGGTACCCCATATCCACCTAGAGGAGCCTGTCCTATAATCGATAACCCCCGCTTAACCTCACCATTTTTAGC-CT-ATCAGCCTGTATACCTCCGTCGTCAGCTTACCTCGTGAGCGCCAACTAGTGAGCTTAATGCCCT--------TACGCCAAAACGTCAGGTCAAGGTGCRGCATATAAAATGGGAAGAGATGGGCTACACTATCTAAT-CTAGATTACACGAAAAACTAT--TTATGAAA-CCTAGTC-AGAAGGCGGATTTAGAAGTAAAGAAAAACTA-AA-GTGTTTTCTTTAACTT-GGCACTGGGGTGTGTACACACCG--CCC-GTCACCCTCTTCAAAGCCTTTATTT-GGTATATAACATCAT--AAGCAC--TAAAGAAG---------------------------------------------AGGCAAGTCGTAACATGGTAAGCATACCGGAAGGTGTGCTTGG-AAACATTATGTAGCTTAAC???????????????????????????????????????????????????????????????????????????????????????????????????????????????????????????????????????????????????????????????????????????????????????????????????????????????????????????????????????????????????????????????????????????????????????????????????????????????????????????????????????????????????????????????????????????????????????????????????????????????????????????????????????????????????????????????????????????????????????????????????????????????????????????????????????????????????????????????????????????????????????????????????????????????????????????????????????????????????????????????????????????????????????????????????????????????????????????????????????????????????????????????????????????????????????????????????????????????????????????????????????????????????????????????????????????????????????????????????????????????????????????????????????????????????????????????????????????????????????????????????????????????????????????????????????????????????????????????????????????????????????????????????????????????????????????????????????????????????????????????????????????????????????????????????????????????????????????????????????????????????????????????????????????????????????????????????????????????????????????????????????????????????????????????????????????????????????????????????????????????????????????????????????????????????????????????????????????????????????????????????????????????????????????????????????????????????????????????????????????????????????????????????????????????????????????????????????????????????????
D_parviceps_AY843652 TGGTCCCAGCCTTGAGGTCAGCTA-----CTACTTAA-TTTACACATGCAAGTCTCCGCACCCCTGTGAAAACGCCC-TTG-AACTTCTTTGAG-AAATGAGGAGCCGGTATCAGGCTCAAAGATTAGCCCAAGACACCTAGC-TAT-GCCACACCCACAC-GGGAATTCAGCAGTGATTAACATTGAAAATAAGCGACAGCTTGAATCAGTTAAAGTAAAA-AGAGCCGGCAAATCTGGTGCCAGCCGCCGCGGTTACACCACGTGACTCAAACTGAC--CTCTTCCGGCGTAAAGCGTGATTAAAGC---CTCT-TTAC-CAC--TGCAATTAAACCAGAGCTGAGCTGTGACACGCCTACTCCTGAGAACCCCAA-AAACGAAAGTCATTGC-AACCC-CA--ATCTTGAACTCACGACAGCTAGAAAACAAACTGGGATTAGATACCCCACTATGTCTAGCCGTAAA-CTTTTATTTAC----A-TCTA--CACCGCCAGGGAACTACGAGCAAAGCTTAAAACCCAAGGGACTTGACGGTACCCCATATCCACCTAGAGGAGCCTGTCCTATAATCGATAACCCCCGCTTAACCTCACCATTTTTAGC-AT-ATCAGCCTGTATACCTCCGTCGTCAGCTTACCACGTGAGCGCCAACTAGTGAGCTAAATGCCCC--------TACGCCAGTACGTCAGGTCAAGGTGCAGCATATAAAATGGGAAGAGATGGGCTACACTGTCTAAA-TTAGACTACACGGAAGACTAT--ATATGAAA-CCTAGTC-GGAAGGCGGATTTAGAAGTAAAAAAAGACCA-AA-GCGCTTTTTTTAACTT-GGCACTGGGGTGTGTACACACCG--CCC-GTCACCCTCTTCGAAGCCTATACAA-AGTCTTTAACACACTT-GAGCAT--TTAAGAAG---------------------------------------------AGGCAAGTCGTAACATGGTAAGCATACCGGAAGGTGTGCTTGG-AAAC-AGGCGTAGCTTAAC-TAAAGCATCTCGCTTACACCGAGA-AGACATCTGTGAAACCCAGGTCATCTTGAGCTAAAAATCTAGCCCT-------ACT----CAA-C---------CGAATA--CTA---CACTTTAATA-ACTCGT--TAAAACTAAAACATTTTCCCTACTTTAGTAAAGGCGATCGAAAAA-TTAACTG-GCGCTATA-ACAACAGTACCGCAA-GGAAAAAATGAAATAAAAATGAAATAAATTTTAAGCACAAAAAAGCAGAGACACCCCCTCGTACCTTTTGCATCATGGTTTAACTAGTAAAATCAAGCAAAAAGCATTTAAGTTTGACCCCCCGAAACTAAACGAGCTACTTCGGGGCAGCTTTATGAGCCCCCCCGTCTCTGTTGCAAAAGAGTGGGATGACCCCCAAGTAGCGGTGACAGACCTAACGAGTTTAGTGATAGCTGGTTACTTAAGAAAAGGATTTAAGTCCAACCTAGAGCATCC------TTAATTTATTCTAAATAA--CTT-TAATGCTCTTAAGACACTCAAACGAGGTACAGCCCGTTTGAAAC-AGGATACAACCTAAACTAATGGGTA--ATT---CTAATTAATAA--AC---AAAACTAAGTGGGCCTAAAAGCAGCCACCTTTAA-AAAAGCGTCAAAGCTTACTTTTA--C---CA--ATC-ACC------TAATTCCACAAT-CCA-ACTAGAACCCTTCACCA--CTATTAAGTAACTCCATAAA-AATATGGAGGCTATTATGTTAAAACTAGTAATAAGAAGA-TGACCTTCTCTTTAATGTAAGTGTAAGTCAGAAAGGACAAACCACTGACAATTAAACGCTAGTGAGCACAAAACAGTAAC----ACCT-CTAGAAAACCCTGTTT-TTC--CAAACGTTAACCTAACACAAGAACATTTCAAGAAAGATTTAAAGAAAAAGAAGGAACTCGGCAAACATTAACCTCGCCTGTTTACCAAAAACATCGCCTCTTG-CTTA-AATATAAGAGGTCTAGCCTGCCCAGTGAC-CTAGTTCAACGGCCGCGGTATCCTAACCGTGCGAAGGTAGCGTAATCACTTGTTCTTTAAATGGGGACTAGTATGAACGGCATCACGAGGGTTATGCTGTCTCCTTTTTCTAATCAATGAAACTGATCTCCCCGTGAAGAAGCGGGCATAACAATATAAGACGAGAAGACCCTATGGAGCTTTAAACTATTATAGCACTGGCCC-ATC---CACTC-C----AT-GTTTC-----AGAACTACGACACTCACTATAGCCTTAATGACTATTAGTTTTAGGTTGGGGTGACCGCGGAGCAAAAACTAACCTCCACATTGAAA--AGAAC--CT--TTCTTGAGCCCAAAGCCACGACTTCAAGCACCAACAAACTGACATACATTGACCCAAGA-AATTGAGCAACGAACCAAGTTACCCTAGGGATAACAGCGCAATCCACTTCAAGAGCCCCTATCGACAAGTGGGTTTACGACCTCGATGTTGGATCAGGGTATCCCAGTGGCGCAGCCGCTACTAATGGTTCGTTTGTTTCAACGATTAAAACCCT
D_pelidna_AY819434 TGGTCCTAGCCTTGAGATCAGCTA-----TTACTTAA-TATACACATGCAAGTCTCCGCACCCCTGTGAAAACGCCCTTTA-AACCCCTCTAAG-GGGCAAGGAGCTGGTATCAGGCACAAAAATTAGCCCAAGACACCTAGC-TAC-GCCACACCCACAC-GGGAACTCAGCAGTGATAAACATTGAAAATAAGCGACAGCTTGAATCAGTTAAAGCAAAG-AGAGCCGGCAAATCTGGTGCCAGCCGCCGCGGTTACACCATGTGGCTCAAACTGAT--CTCTTCCGGCGTAAAGCGTGATTTAAGA---TTAC-ATAACAAC--TGCAATCAAACTAGAATTAAGCTGTGACACGCTTATTCCCAAGAAGCCCAA-AAACGAAAGTCATTGC-AACTC-GAACAACTTGAACTCACGACAGCTAAGAAACAAACTGGNANTAGATACCCCACTATGCCTAGCAGTTAA-CTTTTA-TTAC----A-CCCT--CATCGCC-CGGAACTACGAGCCAAGCTTTAAACCCCAAGGACTTGACGGTACCCCACATCCACCTAGAGGAGCCTGTCCTATAATCGATAACCCTCGCTTAACCTCACCATTTTTAGC-TA-CTCAGCCTGTATACCTCCGTCGTCAGCTTACCTCATGAGCGCCAACTAGTGAGCTAAATGCCCC--------AGCGCCAATACGTCAGGTCAAGGTGCAGCACATGAAATGGGAAGAGATGGGCTACACTATCTAAA-TTAGATTACACGAAAGACTAC--ATATGAAA-CCTAGTC-AGAAGGCGGATTTAGAAGTAAAGAAAGATCA-AA-ATGCTCTCTTTAACCC-GGCACTGGGGTGTGTACACACCG--CCC-GTCACCCTCTTCAAAGCTTAAACAT-AGTTTTTAACACAACT-GAGCAC--CTTAGAAG---------------------------------------------AGGCAAGTCGTAACATGGTAAGTATACCGGAAGGTGTGCTTGG-AAACAAGATATAGCTTAAC???????????????????????????????????????????????????????????????????????????????????????????????????????????????????????????????????????????????????????????????????????????????????????????????????????????????????????????????????????????????????????????????????????????????????????????????????????????????????????????????????????????????????????????????????????????????????????????????????????????????????????????????????????????????????????????????????????????????????????????????????????????????????????????????????????????????????????????????????????????????????????????????????????????????????????????????????????????????????????????????????????????????????????????????????????????????????????????????????????????????????????????????????????????????????????????????????????????????????????????????????????????????????????????????????????????????????????????????????????????????????????????????????????????????????????????????????????????????????????????????????????????????????????????????????????????????????????????????????????????????????????????????????????????????????????????????????????????????????????????????????????????????????????????????????????????????????????????????????????????????????????????????????????????????????????????????????????????????????????????????????????????????????????????????????????????????????????????????????????????????????????????????????????????????????????????????????????????????????????????????????????????????????????????????????????????????????????????????????????????????????????????????????????????????????????????????????????????????????????
D_rhodopeplus_AY843658 TGGTCCCAGCCTTAGGATCAGTTA-----TTACTTAG-TATACACATGCAAGTCTCCGCACCCCTGTGAAAACGCCC-TTA-AATCCCTCTAAG-GGATAAGGAGCTGGTATTAGGCACAATAATAAGCCCAAGATACCTAGC-TAT-GCCACACCTACAC-GGGATCTCAGCAGTGATTAACATTGAACATAGGCGGAAGCCTGAATCAGTTAAAGTAAAT-AGAGCCGGCAAATCTGGTGCCAGCCGCCGCGGTTACACCACGTGGCTCAAACTGAC--CCCCTCCGGCGTAAAGCGTGATTAAAGT---TACT-TCCC-TAC--TGCAATTAAACTAGAATTAAGCTGTGACACGCTTATTCCCATGAAACCCGT-AAACGTAAGTCATTGC-AACTC--AACAACTTGAACTCACGACAGCTAGGAAACAAACTGGGATTAGATACCCCACTATGCCTAGCCGTAAA-CTTTTATCTAC----A-CCTC--AATCGCCAGGGAACTACGAGCAAAGCTTAAAACCCAAAGGACTTGACGGTACCCCATATCCACCTAGAGGAGCCTGTCCTATAATCGATAACCCCCGCTTAACCTCACCATTTTTAGC-CC-ATCAGCCTGTATACCTCCGTCGTCAGCTTACCTCGTGAGCGCCAACTAGTGAGCTTAATGCCCT--------TTCACCAATACGTCAGGTCAAGGTGCAGCATATAAAATGGGAAGAGATGGGCTACACTGTCTAAT-ATAGACCACACGAAAGACTAC--CTATGAAA-CCTAGTC-GGAAGGCGGATTTAGAAGTAAAAAAAGACCA-AA-GAGCTTTATTTAACTC-GGCACTGGGGTGTGTACACACCG--CCC-GTCACCCTCTTCAAAGTCTTACCCC-AGTCTTTAACACACTT-AGACAC--CTCAGAAG---------------------------------------------AGGCAAGTCGTAACATGGTAAGTATACCGGAAGGYGTGCTTGG--AACAACGTGTAGCTTAAT-TAAAGCATCTCGCTTACACCGATA-AAATATCTGTGAAACCCAGATCACTTTGAGCCAAAAATCTAGCCCT-------ACT----AGA-C---------CTAATA--AAC---CCACT-AACT-AAAACC--ACAAATAAAAACATTTAC-CTCTTTTAGTAAAGGCGATTGAAAAA-TTCATTA-GAGCTATA-ACAACAGTACCGCAA-GGAAAAGATGAAATAAAAATGAAACAAACCTTAAGCATAATAAAGCAAAGATACACCCTTGTACCTTTTGCATCATGATCCATCTAGTCTAATCAAGCAAAAAGAACTTAAGTTTGACACCCCGAAACTAGACGAGCTACTTCGAGGCAGCTTAATGAGCCCACCCGTCTCTGTTGCAAAAGAGTGGGAAGACCCCCGAGTAGCGGTGACAGACCTAACGAGCCTAGTGATAGCTGGTTACTTAAGAAAAGGATTTTAGTCCAACCTAAAACATAC------AAAATAC-ACTTAAATAT--AAC-CTATGCTTTAGTAACACTCAAACGAGGTTCAGCCCGTTTGAAATAAGGACACAACCTACACTAATGGGTA--ATT---CCT-TA---CT--TT-TATTAATCAAGTGGGCCTAAAAGCAGCCATCTTTAA-AATAGCGTCAAAGCTTTATTAAA------CA--AAA-CAC------TAATACCACAAC-CCC-CAATAAACCCTTTATCA--GTATTAAGTTTTTCTATACT-CATATAGAAGCATTTATGTTAGAACTAGTAATAAGAAGACAGACCTTCTCTTAAATGTAGGTGTAAATCAGAAAGGACTAACCACTGATAATTAGCCACTAATGAACACGAAACAGTAAC----TCAA-CCAGAAAACCCTGTTT-TTT--CCAGTGTTGATCTAACACCAGCACATTACAAGAAAGATTAAAAGAAAAAGAAGGAACTCGGCAAATATTAACCCCGCCTGTTTACCAAAAACATCGCCTCTTG-ACCCCCTCATAAGAGGTCCAGCCTGCCCAGTGAC-TAAGTTCAACGGCCGCGGTATCCTAACCGTGCGAAGGTAGCGTAATCACTTGTTCTTTAAATAAGGACTAGTATGAATGGCACCACGAGGGTTATACTGTCTCCTCTTTCTAATCAATGAAACTGATCTCCCCGTGAAGAAGCGGGGATAAATATATAAGACGAGAAGACCCTATGGAGCTTCAAACGA-TATAGCACTGGCCC-TTA---CTCTT-T----AC-ATTTC-----AGAAACATTACACTTAAATAAGCCAAAATGACTATTAATTTTAGGTTGGGGTGACCGCGGAGCAAAAACTAACCTCCATGTTGAAC--GGAGC--TA--CTCCTTAGCTAAAAGCTACAGCTTTAAGCAACAACAAATTGACACTAATTGACCCAATA-CTTTGATCAACGAACCAAGTTACCCTAGGGATAACAGCGCAATCCATTTCAAGAGCTCCTATCGACAAATGGGTTTACGACCTCGATGTTGGATCAGGGTGTCCCAGTGGTGCAGCCGCTACTAAAGGTTCGTTTG-TTCAACGATTAAAACCCT
D_riveroi_DQ380372 ???????AGCCTT-AGATCAGTTA-----CTACTCTA-TTTRCACATGCAAGTCTCCGCACCCCTGTGAGAACGCCC-TTA-AACCCCTCCAAG-GGATAAGGAGCTGGTATCAGGCACAAAAATTAGCCCAAGACACCTAGC-TAT-GCCACACCCCCAC-GGGAATTCAGCAGTGATTAACATTGAAAATAAGCGTCAGCCTGATTCAGTTAAAGTTAAG-AGAGCCGGCAAATCTGGTGCCAGCCGCCGCGGCTACACCACGTGGCTCAAACTGAT--CTCTTCCGGCGTAAAGCGTGATTAGAGC---TACT--TCT-TAC--TGCAATTAAACTAGAATTAAGCAGTGATATGCTTATTCTCAAGAAACCTAC-TTACGAAAGTCATTGC-AACTA-TAACAACTTGAACTCACGACAGCTAGGAAACAAACTGGGATTAGATACCCCACTATGCCTAGCCGTAAA-CTTTTAATTAC----A-CCTC--CACCGCCAGGGAACTACGAGCAAAGCTTAAAACCCAAAGGACTTGACGGTGCCCCATATCCACCTAGAGGAGCCTGTCCTATAATCGATAACCCCCGTTTAACCTCACCATTTTTAGC-CT-ATCAGCCTGTATACCTCCGTCGTCAGCTTACCACGTGAGCGCTAACTAGTAAGCTCAATGCCCT--------TACACCAATACGTCAGGTCAAGGTGCAGCATATAAAATGGGAAGAGATGGGCTACACTATCTAAC-CTAGATTACACGAAAGACTAT--TTATGAAA-CCTAGTC-TGAAGGCGGATTTAGAAGTAAAGAGAAACTA-AA-GTGTCCTCTTTAACTA-GGCACTGGGGTGTGTACACACCG--CCC-GTCACCCTCTTCAAAGCTTTAACCC-AGTCTATTACAC-CAC-AAGCAC--TAAAGAAG---------------------------------------------AGGCAAGTCGTAACATGGTAAGC-----------------------A???????????????????????????????????????????????????????????????????????????????????????????????????????????????????????????????????????????????????????????????????????????????????????????????????????????????????????????????????????????????????????????????????????????????????????????????????????????????????????????????????????????????????????????????????????????????????????????????????????????????????????????????????????????????????????????????????????????????????????????????????????????????????????????????????????????????????????????????????????????????????????????????????????????????????????????????????????????????????????????????????????????????????????????????????????????????????????????????????????????????????????????????????????????????????????????????????????????????????????????????????????????????????????????????????????????????????????????????????????????????????????????????????????????????????????????????????????????????????????????????????????????????????????????????????????????????????????????????????????????????????????????????????????????????????????????????????????????????????????????????????????????????????????????????????????????????????????????????????????????????????????????????????????????????????????????????????????????????????????????????????????????????????????????????????????????????????????????????????????????????????????????????????????????????????????????????????????????????????????????????????????????????????????????????????????????????????????????????????????????????????????????????????????????????????????????????????????????????????????????????????????
D_robertmertensi_AY819452 ?????????????????TCAGTTA-----TTACTTAAGTATACACATGCAAGTCTCCGCACCCCTGTGAAAACGCCC-TTA-TATCCCTCTAAT-GGATGAGGAGCTGGTATTAGGCACAAAAATTAGCCCAAAATACCTAGC-CAC-GCCACACCCACAC-GGGAACTCAGCAGTGATTAACATTGAAAATAGGCGTCAGCCTGAATCAGCTAAAGTAAAA-AGAACCGGCAAATCTGGTGCCAGCCGCCGCGGTTACACCACGTGGTTCAAACTGAC--CCCCTCCGGCGTAAAGCGTGATTAAAGT---TAAC-TTTC-TCCCATGCAATTAAACCAGAATTAAGCTGTGACACGCTTATTCCTGAGAAACCCAT-AAACGAAAGTCATTGC-AACCC----AAACTTGAACCCACGACAGCTAGGAAACAAACTGGGATTAGATACCCCACTATGCCTAGCCGTAAA-CTCTTATTTAC----A-TCTT--AATCGCCAGAGAACTACGAGCAAAGCTTAAAACTCAAAGGACTTGACGGTACCCCATATCCCCCTAGAGGAGCCTGTCCTATAATCGATAACCCCCGCTTAACCTCACCATTTTTAGC-CT-ATCAGCCTGTATACCTCCGTCGTCAGCTTACCCCATGAGCGCCAATTAGTGAGCTTAATGTTCT--------TACATCAATACGTCAGGTCAAGGTGCAGCATATAAAATGGGAAGAGATGGGCTACACTATCTAAT-TTAGACTACACGAAAGACTAC--CTATGAAACCCTAGTC-AGAAGGCGGATTTAGAAGTAAAGAAGGATCA-AA-GAGCTTTCTTTAACTT-GGCACTGGGGTGTGTACACACCG--CCC-GTCACCCTCTTCAAAGTYCTAACCT-AGTTTCTAACATACTT-AGACAC--TACAGAAG---------------------------------------------AGGCAAGTCGTAACATGGT???????????????????????????????????????????????????????????????????????????????????????????????????????????????????????????????????????????????????????????????????????????????????????????????????????????????????????????????????????????????????????????????????????????????????????????????????????????????????????????????????????????????????????????????????????????????????????????????????????????????????????????????????????????????????????????????????????????????????????????????????????????????????????????????????????????????????????????????????????????????????????????????????????????????????????????????????????????????????????????????????????????????????????????????????????????????????????????????????????????????????????????????????????????????????????????????????????????????????????????????????????????????????????????????????????????????????????????????????????????????????????????????????????????????????????????????????????????????????????????????????????????????????????????????????????????????????????????????????????????????????????????????????????????????????????????????????????????????????????????????????????????????????????????????????????????????????????????????????????????????????????????????????????????????????????????????????????????????????????????????????????????????????????????????????????????????????????????????????????????????????????????????????????????????????????????????????????????????????????????????????????????????????????????????????????????????????????????????????????????????????????????????????????????????????????????????????????????????????????????????????????????????????????????????????
D_rubicundulus_AY843661 TGGTCCCAGCCTTGAGATCAGTTG-----CTACTTTA-TATACACATGCAAGTCTCCGCACTCCTGTGAAAACGCCC-TTA-AATCCCTATAAT-GGATAAGGAGCTGGTATCAGGCACAAAAATTAGCCCAAAACACCTAGC-TAC-GCCACACCCCCAC-GGGAACTCAGCAGTGATTAACATTGAAAATAAGCGCCAGCCTGAATCAGTTAAAGTCAAG-AGAGCCGGCAAATCTGGTGCCAGCCGCCGCGGTTACACCACGTGGCTCAAACTGAT--CTTTTCCGGCGTAAAGCGTGATTAAAGT---TAAC-CCCT-TTC--TGCAATTAAACTAGAATTAAGCTGTGACACGCTTATTACTAAGAAAACCAC-TAACGAAAGTCATTGC-AACCC-AAACAACTTGAATTCACGATAGCTAGGAGACAAACTGGGATTAGATACCCCACTATGCCTAGCCGTAAA-CTTTTAATTAC----A-CCTC--CACCGCCAGGGAACTACGAGCAAAGCTTGAAACCCAAAGGACTTGACGGTACCCCAAATCCACCTAGAGGAGCCTGTCCTATAATCGATAACCCCCGCTTAACCTCACCATTTTTAGC-CT-ATCAGCCTGTATACCTCCGTCGTCAGCTTACCCCGTGAGCGTTAACTAGTGAGCTAAATGCTTT--------TACACCAACACGTCAGGTCAAGGTGCAGCACATAAAATGGGAAGAGATGGGCTACACTATCTACT-CTAGATAATACGAAAAACTAT--TTATGAAA-CCTAGTC-AGAAGGCGGATTTAGAAGTAAAGAAAGACTA-AA-GTGCTTTCTTTAACCT-GGCACTGGGGTGTGTACACACCG--CCC-GTCACCCTCTTCAAAGCTCTAACTTAAGTCTATGACACAATT-GAATGA--TATAGAAG---------------------------------------------AGGCAAGTCGTAACATGGTAAGTATACCGGAAGGTGTACTTGG-AAACAATATGTAGCTTAAC-TAAAGCATCTCGCTTACACCGAGA-AAATATCTGTGAGACCCAGATCATTTTGAGCCAAAAATCTAGCCCT-------ATT----TTA-A---------CAAATG--ACC---CG-TA-AATT-AAACCT--ATAAACAAAATCATTTAC-TATATTTAGTAAAGGCGATTGAAAAG-TCAATTA-GAGCTATA-ATAGTAGTACCGCAA-GGAAAAGATGAAATAAATATGAAACAGACCTTAAGCACAAAAAAGCAGAGGCATATTCTCGTACCTTTTGCATCATGGTCTAACTAGTCTAATCAAGCATAAAGAACTTTAGTTTGACCTCCCGAAACTAGGCGAGCTACTTCGAGGCAGCTTAATGAGCCCACCCGTCTCTGTTGCAAAAGAGTGGGGAGACCCCCAAGTAGCGGTGATAGACCTAACGAGCCTAGTGATAGCTGGTTACTTAAGAAAAGGATTTAAGTCCTCCCTAAAGCATTA------TTAATAA-TTATAAACAT--CAT-CTATGCTTTAAAGCCACTCAAATGAGGTACAGCCCATTTGAAATAAGGATACAACCTACACCAATGGGTA--ATT---TATTTT---GT--AG-ATTTAAATAAGTGGGCCTAAAAGCAGCCACCTTTAA-AATAGCGTCAAAGCTTTCCTAAT------TG--ATA-CAC------TAATTTCACAAC-ATA-TCAAAAACCCTTTATTT--ATATTAAGTTATTCTATAGT-CTTATAGAAGAATTTATGTTAGAACTAGTAATAAGAAGATCGTCCTTCTCTTTGATGTAAGTGTAAATCAGAAAGGACCAACCACTGATAGTTAATCATTAATGAGCACTAAACAGCAAC----CTTA-CCAGAAAACCCTGTTT-TTA--CTAATGTTAATTTAACACTAGCACATCACAAGAAAGATTTAAAAAAAAAGAAGGAACTCGGCAAATATTAACCTCGCCTGTTTACCAAAAACATCGCCTCTCG--CCA-CATATGAGAGGTCCAGCCTGCCCAGTGAC-TAAATTCAACGGCCGCGGTATCCTAACCGTGCGAAGGTAGCGTAATCACTTGTTTTTTAAATGAAGACTAGTATGAATGGCACCACGAGGGTTATACTGTCTCCTTTTTTTAATCAATGAAACTGATCTCCCCGTGAAGAAGCGGGGATACTATTATAAGACGAGAAGACCCTATGGAGCTTTAAACAATCATAGCACTGGCCC-ACA---CTTCT-T----AC-TCTCC-----CGAGACATAATTATTATACAAGCCAACATGACTATTAGTTTTAGGTTGGGGTGACCGCGGAGCAAAAACCAACCTCCACGTTGAACT-GGAAC--TA--TTCCTGAGCCAAAAGCTACAACTTTAAGCACCAATAAACTGACATCAATTGACCCAACA-TGTTGAGCAACGAACCAAGTTACCCTAGGGATAACAGCGCAATCCATTTCAAGAGCTCCTATCGACAAATGGGTTTACGACCTCGATGTTGGATCAGGGTATCCCAGTGGTGCAGCCGCTACTAAAGGTTCGTTTG-TTCAACGATTAAAACCCT
D_salli_AY362976 ??????????????????????????????????????????????????????????????????????????????????????????????????????????????????????????????????????????????????????????????????????????????????????????????????????????????????????????????????????????????????????????????????????????????????????????????????????????????????????????????????????????????????????????????????????????????????????????????????????????????????????????????????????????????????????????????????????????GCCTAGCCGTAAA-CTTTTATTTAC----ACTCCT--TTTCGCCAGGGAACTACGAGCAAAGCTTAAAACCCAAAGGACTTGACGGTACCCCATATCCACCTAGAGGAGCCTGTCCTATAATCGATAACCCCCGCTTCACCTCACCATTTTTAGC-TC-ATCAGCCTGTATACCTCCGTCGTCAGCTTACCTCGTGAGCGCTATCTAGTGAGCCCAATGCCCA--------TACACCAATACGTCAGGTCAAGGTGCAGCATATGAAATGGAAAGAGATGGGCTACACTGTCTATT-TTAGACAATACGAAAGACTAT--TTATGAAA-TCTAGTC-AGAAGGCGGATTTAGAAGTAAAAAAAGACCA-TT-GTGCTTTCTTTAACCC-GGCACTGGGGTGTGTACACACCG--CCC-GTCACCCTCTTCAAAGCTCCTATGT-AGTTTATAACACACCT--ATCAA--ATTAGAAG---------------------------------------------AGGCAAGTCGTAACAAGGTAAGTATACCGGAAGGTGTGCTTGG-AAACAAAGTATAGCTTAAC-GAAAGCATCTCGCTTACTCCGAGA-AGATATCTGTAAAACTCAGATTACTTTGAGCTAATAACCTAGCCCA-------TTT----ATA-T---------TTCACT--CTA---T-----------TATTT--ATGAACTAAAACATTCAT-CTCATTTAGTAAAGGCGATCAAAAAA-TTTATTG-GAGCTATA-ACAATAGTACCGCAA-GGGGAAGTTGAAATAAAAATGAAATAAATTTTAAGCATAAAAAAGCAGAGATTACCCCTCGTACCTTTTGCATTATGGTTTAACTAGTCTAATCAAGCAAAAAGAACTTTAGTTTGACCTCCCGAAACTAAATGAGCTACTTCGAGGCAGCTTAATGAGCACACCCGTCTCTGTTGCAAAAGAGTGGGACGACCTCCAAGTAGCGGTGACAGACCTAACGAATTTAGTGATAGCTGGTTTCTTAAGAAAAGGATTTTAGTCCCGCCTGAAGCACAA------AAAGTAA-TTTCAAACAG--CAC-CCGTGCTTCAGCGTTATTCAAATGAGGTGCAGCCCGTTTGAAGTAAGGATACAACCTACACTGGCGGGTA--AAC---AATTGT---AT-----TAATAACTAAGTGGGCCTAAAAGCAGCCACCTTTAA-AATAGCGTCAAAGCTTATTTATT------CAT-ATC-CTT------TAATTTCATAAT-TTA-TTATTAACCCCCTATTT--CTATTAAGTAATCCTATACT-CCTATAGGAGATATTATGTTAAAACTAGTAATAAGAAG-AAGTCCTTCTCTTAAATGAAAGTGTAAATCAGAAAGGACCCGCCACTGATAATTAGACGTCTATGACTAC-AAACAGCAAC----TTCC-CTAGAAAATCCTGTTA-CTT--TAAACGTTAACCTGACACTAGCTCATTTTAAGAAAGATTAAAAGAAAAAGAAGGAACTCGGCAAACATTAACCTCGCCTGTTTACCAAAAACATCGCCTCTTG-TACT-AATATAAGAGGTCCAGCCTGCCCAGTGAT-TTTATTTAACGGCCGCGGTATCCTAACCGTGCGAAGGTAGCGTAATCACTTGTTCTTTAAATGAGGACTAGTATGAATGGCATCACGAGGGTTAAGCTGTCTCCTTTTTCTAATCAATGAAACTGATCTCCCCGTGAAGAAGCGGGGATAATTTTATAAGACGAGAAGACCCTATGGAGCTTTAAACTA-AGTAGCATTGATAT---A---TCTGT-TA---AG-ACCTC-----AAGTCAGTAACTTCTACTATTGTC-TTCTGACTACTAGTTTTAGGTTGGGGTGACCGCGGAGCAAAAATTAACCTCCATGATGTAT--AAAAA--CC--CTTTTGAGCCAAAAGCCACAACTTTAAGCACCATAACATTGACATAAGTTGACCCAATT-CTTTGAACAACGAACCAAGTTACCCTAGGGATAACAGCGCAATCCACTTCAAGAGCTCCTATCGACAAGTGGGTTTACGACCTCGATGTTGGATCAGGGTATCCGAGTGGTGCAACCGCTACTAATGGTTCGTTTG-TTCAACGATTAAAACCCT
D_sanborni_AY843663 TGGTCCCAGCCTTGAGATCAGTTG-----TCACTTAA-TTTATACATGCAAGTCTCCGCACTCCTGTGAAAACGCCC-TTA-AACCCCTATAAT-GGATAAGGAGCTGGTATCAGGCACAAAAATTAGCCCAAAACACCTAGCTTAT-GCCACACCCCCAC-GGGAACTCAGCAGTAATTAATATTGATAATAAGCGCCAGCCTGAATCAGTTAAAGTTAAA-AGAGCCGGCAAATCTGGTGCCAGCCGCCGCGGTTACACCACGTGGCTCAAACTGAC--CTCTTCCGGCGTAAAGCGTGATTAAAGT---TAAC-CCTC-TAC--TGCAATTAAACTAGAATTAAGCTGTGACACGCTTATTGTTAAGAAAATCGC-TAACGAAAGTCATTGC-AACCC-TAATAACTTGAATTCACGACAGCTAGGAAACAAACTGGGATTAGATACCCCACTATGCCTAGCCGTAAA-CTTTAAATTAC----A-CCTC--CACCGCCGGGGAACTACGAGCAAAGCTTGAAACCCAAAGGACTTGACGGTACCCCATATCCACCTAGAGGAGCCTGTCCTATAATCGATAACCCCCGCTTAACCTCACCATTTTTAGC-CT-ATCAGCCTGTATACCTCCGTCGTCAGCTTACCCCGTGAGCGCTAACTAGTGAGCTAAATGCCTT--------TACACCCACACGTCAGGTCAAGGTGCAGCACATAAAATGGGAAGAGATGGGCTACACTATCTATT-CTAGATCATACGAAAGACTAT--TTATGAAA-CCTAGTC-AGAAGGCGGATTTAGAAGTAAAGAAAGACCA-AA-GTGCTTTCTTTAACTC-GGCACTGGGGTGTGTACACACCG--CCC-GTCACCCTCTTCAAAGCCTTAACTT-AGTCTATAACTCTACT-AAATAA--TATAGAAG---------------------------------------------AGGCAAGTCGTAACATGGTAAGTATACCGGAAGGTGTGCTTGG-AAACAACATGTAGCTTAAC-TAAAGCATCTCGCTTACACCGAGA-GAATATCTGTGAGACCCAGATCATTTTGAGCTAAAAATCTAGCCCT-------ATT----TTA-A---------TTAATA--ACC---AA-TA-AATT-AACCCC--ATAAACAAAATCATTTAC-CTCATTTAGTAGAGGCGATTGAAAAG-TTAATTA-GAGCTATA-ATAATAGTACCGCAA-GGAAAAGATGAAATAAATATGAAATAGACCTTAAGCATAAAAAAGCAGAGGCTTATCCTCGTACCTTTTGCATCATGATTTAACTAGTCTAATCAAGCATAAAGAACTTTAGTTTGACCCCCCGAAACTAGGCGAGCTACTTCGAGGCAGCTTAATGAGCCCACCCGTCTCTGTTGCAAAAGAGTGGGAAGACCCCCAAGTAGTGGTGATAGACCTAACGAGCCTAGTGATAGCTGGTAACTTAAGAAAAGGATTTAAGTCCTCCCTAAAGCATCA------CTAATAT-AATTAAGCAT--TCT-TTATGCTTTAGAGTCACTCAAATGAGGTACAGCCCATTTGAAATAAGGATACAACCTACACCAATGGGTA--ATT---T-TGTT---AT--AT-GTTTAAATAAGTGGGCCTAAAAGCAGCCACCTTTAA-AATAGCGTCAAAGCTTTCCTACC------TA--ATA-TAT------TAATTTCGTAAT-TTA-CCAAAAACCCTTTATTT--GTATTAAGTTATTCTATAGC-CCTATAGAAGAATTTATGTTAAAACTAGTAATAAGAAGATAGCCCTTCTCTTAGATGTAAGTGTAAATCAGAAAGGACCCACCACTGATAGTTAATCATTAATGAGCACTAAACAGCAAC----CTAA-CCAGAAAACCCTGTTT-TTA--CTAATGTTAACCTAACACTAGCACATCACAAGAAAGATTTAAAGAAAAAGAAGGAACTCGGCAAATATTAACCTCGCCTGTTTACCAAAAACATCGCCTCTCG--ATA-TACATGAGAGGTCCAGCCTGCCCAGTGAC-TAAGTTCAACGGCCGCGGTATCCTAACCGTGCGAAGGTAGCGTAATCACTTGTTTTTTAAATGAAGACTAGTATGAACGGCACCACGAGGGTTATACTGTCTCCTTTTTTTAATCAATGAAACTGATCTCCCCGTGAAGAAGCGGGGATGTTTATATAAGACGAGAAGACCCTATGGAGCTTTAAACAATTATAGCACTGGCCC-ACA---CCTCT-T----AT-TCTTC-----TGAGACATAATTATTATTTAAGCCAACATGACTATTAGTTTTAGGTTGGGGTGACCGCGGAGCAAAAACCAACCTCCACGTTGAAC--GGAGC--TA--CTCCTGAGCCAAAAGCTACAACTTTAAGCACCAATAAACTGACATCAATTGACCCAACA-TGTTGATCAACGAACCAAGTTACCCTAGGGATAACAGCGCAATCCATTTCAAGAGCTCCTATCGACAAATGGGTTTACGACCTCGATGTTGGATCAGGGTATCCCAGTGGTGCAGCCGCTACTAAAGGTTCGTTTG-TTCAACGATTAAAACCCT
D_sarayacuensis_AY843664 TGGTCCCAGCCTTAAGATCAGTTG-----CTACTTAA-CTTACACATGCGAGTCTCCGCACCCCTGTGAGAACGCCC-TTT-AA-CCCTTTAAG-GGTCAAGGAGCTGGTATCAGGCACAAAAATTAGCCCAAGACACCTAGC-TACTGCCACACCTACACTGGGAGCCCAGCAGTGATTAACATTAAATATAAGCGCCAGCTTGAAGCAGTTAAAGTAGAA-AGAGCCGGCTAATCTGGTGCCAGCCGCCGCGGTTACACCATGTGGCTCAAACTGAC--CCTCTTCGGCGTAAAGCGTGATTAAAGT---C-CC-CCTT-TAC--TGCAATTAAACCATAATTAAGCCGTGACACGCTTATTATCAAGAAACCCAACAAACGAAAGTCATTGC-ACTTC-TA--AACTTGAACTCACGACAGCTAGGAAACAAACTGGGATTAGATACCCCACTATGCCTAGCCGTAAA-CTTTAATTTAC----CCCCCC--CCCCGCCAGGGAACTACGAGCAAAGCTTAAAACCCAAGGGACTTGACGGTACCCCAAATCCACCTAGAGGAGCCTGTCCTGTGATCGATAACCCCCGCTTTACCTCACCACTTCTAGC-CT-CTCAGCCTGTATACCTCCGTCGTCAGCTTACCCCGTGAGCGCTTATTAGTGAGCTTAATG-CCT--------TACATCAATACGTCAGGTCAAGGTGCAGCATATGAAGTGGGAAGAGATGGGCTACACTGTCTATT-TTAGACAATACGAAAGACT----TTATGAAA-TCTAGTC-GGAAGGCGGATTTAGAAGTAAAAGAAGAGTA-GT-GTGCTTTCTTTAACTCAGGCACTGGGGTGTGTACACACCAGCCCA-GTCACCCTCTTCAAAGCTTTAATATAAGTTTTTAACACAAGT-AAGCCC--CCCAGAAG---------------------------------------------AGGCAAGTCGTAACATGGTAAGTATACCGGAAGGTGTGCTTGG-AAACAAAATGTAGCTTAAT-TAAAGCATCTCGCTTACACCGAGA-AAATATCTGTGAAACTCGGATCATCTTGAGCTAAAAATCTAGCCCGATACC--CCT----GTAATAACCACA-TTACCCT--TCC---C--------------CT--ATAAACTAAAACATTTA--TCTGTCTAGTAAAGGCGATTGAAAAA-CTAATTA-GAGCTATA-ACAACTGTACCGCAA-GGAAAAGATGAAATAAAAATGAAACAAAACTCAAGCATAAAAAAGCAGAGCCACATCCTCGTACCTTTTGCATTATGATTTAACAAGTCTAATCAAGCAAAAAGCTCTTCAGTTTGACCCCCCGAAACTAGACGAGCTACTTCGAGGCAGCTTAATGAGCACACCCGTCTCTGTTGCAAAAGAGTGGGAAGACCCCTAAGTAGCGGTGACAGACCTAACGAGCCTAGTGATAGCTGGTTACTTAAAAAAAGGATTTTAGTCCTACCTAGAGCACCC------TCAATTT-TTCTAAATAA--CTC-ACATGCTTTAGTGCTATTCAAATGAGGTACAGCCCATTTGAAACAAGGATACAACCTGCATTAATGGGTA--ATCTTATATGG----GGCCCC-CCGTAAACAAGTGGGCCTAAAAGCAGCCATCTTTAA-AAAAGCGTCAAAGCTTATCTACT--TC--TCC-CCT-TAC------TAATTACACAAA-ATA-TTCTGAACCCTTTATTA--ATATTAAGTTATTCTATAAT-ACTATAGAAGCCATTATGTTAAAACTAGTAATAAGAAGAAGAC-CTTCTCTTGAATGTATACATAAACCAGAAAGGACCCCCCACTGGTAATTAAACGTCCATGATTAGAAAACAGCAAC----TTCTACTAGAAAACCCTGTTA-TTC--CTAGCGTTAACCTAACACCAGCACATTTCAAGAAAGATTAAAAGAAAAAGAAGGAACTCGGCAAATATTAACCCCGCCTGTTTACCAAAAACATCGCCTCTTG-AGCC--CCATAAGAGGTCTAGCCTGCCCAGTGAC-TTAGTTTAACGGCCGCGGTATCCTAACCGTGCGAAGGTAGCGTAATCACTTGTTCTTTAAATGAGGACTAGTATGAATGGCATCACGAGGGTTCCACTGTCTCTTTTTTCCAATCAATGAAACTGATCTTCCCGTGAAGAAGCGGGAATATTAATATTAGACGAGAAGACCCTATGGAGCTTCAAACTA-AATAGCACCGGCTT-TTT---CCCTT-GT---GT-ACCTC---AAGAGGTATTAATATTTATACTAGCC-TTTTAACTATTAGTTTTAGGTTGGGGTGACCACGGAGTAAAAATTAACCTCCACAATGAAT--AGAAC--TA--TTCTTGAGCCAAAAGCCACAACTTTAAGCACTAACAAATTAACATAAATTGACCCAATA-TTTTGAACAACGAACCAAGTTACCCTAGGGATAACAGCGCAATCCACTTCAAGAGCCCTTATCGACAAGTGGGTTTACGACCTCGATGTTGGATCAGGGTATCCCAGTGGTGCAGCCGCTACTAAAGGTTCGTTTG-TTCAACGATTAAAACCCT
D_sartori_AY819453 ???????????TTGAGATCAGCTA-----TTACTTAG-TATACACATGCAAGTCTCCGCACCCCTGTGAAAACGCCC-TTA-TATCCCTTTAAG-GGATAAGGAGCTGGTATTAGGCACAAAAATTAGCCCAAAATACCTAGC-TAC-GCCACACCCACAC-GGGAACTCAGCAGTGATTAACATTGAAAATAGGCGTCAGCCTGAATCAGCTAAAGTAAAA-AGAACCGGCAAATCTGGTGCCAGCCGCCGCGGTTACACCATGTGGTTCAAACTGACCCCCCCTCCGGCGTAAAGCGTGATTAAAGT---TAAC-CCCC-TAC--TGCAATTAAACCGAAATTAAGCTGTGACACGCTTATTCCCGAGAAACTCAT-AAACGAAAGTCATTGC-ACCCC----CAACTTGAACCCACGACAGCTAGGAAACAAACTGGGATTAGATACCCCACTATGCCTAGCCGTAAA-CTCTTACTTAC----A-TCCT--AATCGCCAGAGAACTACGAGCAGAGCTTAAAACTCAAAGGACTTGACGGTACCCCACATCCCCCTAGAGGAGCCTGTCCTATAATCGATAACCCCCGCTTAACCTCACCATTTTTAGC-CC-ATCAGCCTGTATACCTCCGTCGTCAGCTTACCTCATGAGCGCCAATTAGTGAGCTTAATGTTCT--------TACACCAATACGTCAGGTCAAGGTGCAGCACATAAAATGGAAAGAGATGGGCTACACTATCTAAT-TTAGATCACACGAAAGACTAC--TTATGAAATTCTAGTC-AGAAGGCGGATTTAGAAGTAAAGAAAGATCA-AA-GAGCTTTCTTTAACTT-GGCACTGGGGTGTGTACACACCG--CCC-GTCACCCTCTTCAAAGTCCTAATCT-AGTTTCTAACATACTT-AGACAC--CATAGAAG---------------------------------------------AGGCAAGTCGTAACATGG????????????????????????????????????????????????????????????????????????????????????????????????????????????????????????????????????????????????????????????????????????????????????????????????????????????????????????????????????????????????????????????????????????????????????????????????????????????????????????????????????????????????????????????????????????????????????????????????????????????????????????????????????????????????????????????????????????????????????????????????????????????????????????????????????????????????????????????????????????????????????????????????????????????????????????????????????????????????????????????????????????????????????????????????????????????????????????????????????????????????????????????????????????????????????????????????????????????????????????????????????????????????????????????????????????????????????????????????????????????????????????????????????????????????????????????????????????????????????????????????????????????????????????????????????????????????????????????????????????????????????????????????????????????????????????????????????????????????????????????????????????????????????????????????????????????????????????????????????????????????????????????????????????????????????????????????????????????????????????????????????????????????????????????????????????????????????????????????????????????????????????????????????????????????????????????????????????????????????????????????????????????????????????????????????????????????????????????????????????????????????????????????????????????????????????????????????????????????????????????????????????????????????????????????????
D_schubarti_DQ380374 ????????????????????????????????????????????????????????????????TGTGAGAACACCC-TTA-AATCCCTTCAAG-GGATAAGGAGCCGGTATCAGGCACAA-AATTAGCCCAAGACACCTAGC-TAT-GCCACATCCACAC-GGAATTTCAGCAGTGATTAACATTGTAAATGAGCGTCAGCTCGAACCAGTTAAAGTAAAG-AGAACCGGCAAATCTGGTGCCAGCCGCCGCGGTTACACCATGTGGCTCAAACTGAC--TTCCTCCGGCGTAAAGCGTGATTAAAGCATTATA---TTC-TAC--TGCAATTAAACTAGAATTAAGCTGTGACACGCTTATTACTAGGAAATTCAC-AAACGAAAGTCATTGC-AATT----TTAGCTTGAACTCACGACAGCTAGAAAACAAACTGGGATTAGATACCCCACTATGTCTAGCCGTAAA-CTTTTAATTAC----A-TCTT--CATCGCCAGGGAACTACGAGCAAAGCTTAAAACCCAAAGGACTTGACGGTACCCCACATCCACCTAGAGGAGCCTGTCCTATAATCGATAACCCCCGCTAAACCTCACCATTTTTAGC-TT-ATCAGCCTGTATACCTCCGTCGTCAGCTTACCTCGTGAGCGCCAACTAGTGAGCTTAATGCCCT?????????????????????????????????????????????????????????????????????????????????????????????????????????????????????????????????????????????????????????????????????????????????????????????????????????????????????????????????????????????????????????????????????????????????????????????????????????????????????????????????????????????????????????????????????????????????????????????????????????????????????????????????????????????????????????????????????????????????????????????????????????????????????????????????????????????????????????????????????????????????????????????????????????????????????????????????????????????????????????????????????????????????????????????????????????????????????????????????????????????????????????????????????????????????????????????????????????????????????????????????????????????????????????????????????????????????????????????????????????????????????????????????????????????????????????????????????????????????????????????????????????????????????????????????????????????????????????????????????????????????????????????????????????????????????????????????????????????????????????????????????????????????????????????????????????????????????????????????????????????????????????????????????????????????????????????????????????????????????????????????????????????????????????????????????????????????????????????????????????????????????????????????????????????????????????????????????????????????????????????????????????????????????????????????????????????????????????????????????????????????????????????????????????????????????????????????????????????????????????????????????????????????????????????????????????????????????????????????????????????????????????????????????????????????????????????????????????????????????????????????????????????????????????????????????????????????????????????????????????????????????????????????????????????????????????????????????????????????????????????????????????????????????????????????
D_seniculus_AY843666 TGGTCCTGGCCTTGAAGTCAGCTC-----TTACTTAG-TATACACATGCAAGTCTCCGCACCCCTGTGAAAACGCCC-TTA-GACCTCTCTAAG-AGATTAGGAGCCGGTATCAGGCACAAAAATTAGCCCAAGACACCTAGC-TAT-GCCACACCCACAC-GGGAAAACAGCAGTGATTAATATTGTGAATAAGCGACAGCTTGAATCAGCTAAAGTAAAG-AGAGCCGGCAAATCTGGTGCCAGCCGCCGCGGTTACACCATTAGGCTCAAACTGAC--CTCCTCCGGCGTAAAGCGTGATTAAAGT---GCCC-AATA-ACC--TGCAATTTAACTATAATTGAGCTGTGACACGCTTATTATTAGGAAAATCAA-AAACGAAAGCTATTGC-AACCT-TAACAACTTGAACTCACGACAACTAGGGCACAAACTGGGATTAGATACCCCACTATGCCTAGTCGTAAA-CCTTTATTTAC----A-CCCA--AACCGCCAGGGAACTACGAGCTAAGCTTAAAACCCAAAGGACTTGACGGTACCCCATATCCACCTAGAGGAGCCTGTCCTATAATCGATAACCCCCGCTTTACCTCACCATTTTTAGC-CT-ATCAGCCTGTATACCTCCGTCGTCAGCTTACCACGTGAGCGTAAATCAGTGAGCTTAATGCCCATTCATCAATACGTCAATACGTCAGGTCAAGGTGCAGCATATAAAATGGAAAGAGATGGGCTACACTATCTAAT-CTAGATCATACGAAAGACTAT--TTATGAAA-TCTAGTC-AGAAGGCGGATTTAGAAGTAAAGAAAGACTA-AA-GTGCTTTCTTTAACAT-GGCACTGGGGTGTGTACACACCG--CCC-GTCACCCTCTTCGAAGCCATAAGAC-AGTTTTTAACTCACTC-AAGCAC--CAAAGAAG---------------------------------------------AGGCAAGTCGTAACATGGTAAGTATACCGGAAGGTGTGCTTGG-AAACAAAATGTAGCTTAAC-CAAAGCACCTCGCTTACACCGAGA-AAATATCTGTGAAACTCTGATCATTTTGAGCTAAAAATCTAGCCCC-------ATC---TTCA-----------CTGATT--CTT---CCCTACCCCT-TTTATA--TGTAACTAAAACATTCCTATTCGTTTAGTAAAGGAGATTAAAAAA-CTAATTA-GAGCTATAGACACCAGTACCGCAA-GGAAAAGATGAAATAAAACTGAAATAAATTTTAAGCACTAAAAAGCAGAGCTCACCCCTCGTACCTTTTGCATCATGATTTAACTAGTAACACTAAGCAAAAAGAATTATAGTTTAATACCCCGAAACTAGACGAGCTACTTCGAGGCAGCTTAATGAGCGAACCCGTCTCTGTTGCAAAAGAGTGGGATGACCCCAAAGTAGCGGTGACAGACCTAACGAGTCTAGTGATAGCTGGTTGCTTAAGAAAAGGATTTAAGTCCTGCCTAAAACATAT------TAAATTT-TTTAAAATCA--CAC-ATATGCTTTAGAGTTATTCAAATAAGGTACAGCCTGTTTGAAA-AAGGATACAACCTACACTAATGGGTT--ATT---TTTTAG---AA--AC---ATAAACAAGTGGGCCTAAAAGCAGCCACCTTTAA-AATAGCGTCAAAGCTTACTTATA------AA--AAA-TTC------TAATTCCCTATG-CCA-TAATAAACCCTTTACCC--TTATTAAGCGATTCTATATTCTCTATAGAAGCCACTATGTTAAAACTAGTAATAAGAAGA-AGACCTTCTCTTAAATGTGTGTGTAAATCAGAAAGGACAGCCCACTGATAGTTAAACGCCTATGAGCCTAAAACAGCAAC----TTCC-CTAGAAAACCCTGTTT-AAC--TAAACGTTAATCTAACACAAGAGCATTTAAAGAAAGATTAAAAGAAAAAGAAGGAACTCGGCAAATATCAACCTCGCCTGTTTACCAAAAACATCGCCTCTTG-AAACAACTATAAGAGGTCCAGCCTGCCCAGTGAC-TAAGTTCAACGGCCGCGGTATCCTAACCGTGCGAAGGTAGCGTAATCACTTGTTCTTTAAATGAGGACTAGTATGAATGGCATCACGAGGGTTGTACTGTCTCCTTTTTCTAATCAATGAAACTGATCTCCCCGTGAAGAAGCGGGGATAAAGATATAAGACGAGAAGACCCTATGGAGCTTCAAACCA-AATAGCACTGACTT-TTTT--ACAAT-G----AA-GTTTC-----AGAACAAAAACAAATATCTTAGTC-AGATGTCTATTAGTTTTAGGTTGGGGTGACCGCGGAGAAAAAATCATCCTCCACATTGAAC--GGAAT--TA--TTCCTGAGCAAAAAGCTACAACTTTAAGCACCAATAAATTGACATTAATTGACCCAATA-TTTTGATCAACGAACCAAGTTACCCTAGGGATAACAGCGCAATCTACCTCAAGAGCCCCTATCGACAGGTAGGTTTACGACCTCGATGTTGGATCAGGGCATCCTAGTGGTGCAGCCGCTACTAAAGGTTCGTTTG-TTCAACGATTAAAGCCCT
D_triangulum_AY843680 TGGTCCCAGCCTTGAGACCAGTTG-----CTACTTGA-TATACACATGCAAGTCTCCGCCCCCCTGTGAAAACGCCC-TTT-AATCCCTTCAAG-AGATAAGGAGCTGGTATCAGGCACAAAAATTAGCCCAAGACACCTAGC-TAT-GCCACACCCCCAC-GGGAGCTCAGCAGTGATTAACATTGATTATAAGCGCTAGCTTGAATCAGTCAAAGTAGAA-AGGGCCGGCTAATCTGGTGCCAGCCGCCGCGGTTACACCATGTGGCCCAAACTGAC--CCCCTTCGGCGTAAAGCGTGATTAAAGCA--CCCT-TTTC-TAC--TGCAATTTAACTAAAACTAAGCTGTGACACGCTTGTTCTTAGGAGGCCTAATAAACGAAAGTCATTGC-ACCCT-TAATAACTTGAATTCACGACAGCTAAGAAACAAACTGGGATTAGATACCCCACTATGCTTAGCCGTAAA-CTTTAACTTAC----ACCTA---TCTCGCCCGGGAACTACGAGCAAAGCTTAAAACCCAAGGGACTTGACGGTACCCCAAATCCACCTAGAGGAGCCTGTCCTATAATCGATAACCCCCGTTTTACCTCACCACTTTTAGT-CT-ATCAGCCTGTATACCTCCGTCGTCAGCTTACCCCGTGAGCGCTAACTAGTGAGCTTAATGCCCT--------TGCGTCAACACGTCAGGTCAAGGTGCAGCATATGAAGTGGAAAGAGATGGGCTACACTATCTACT-TTAGACCATACGAAAAACTAT---TATGAAA-CCTAGTT-AGAAGGCGGATTTAGAAGTAAAAGAAGACCA-GT-ATGCTTCCTTTAACTC-GGCACTGGGGTGTGTACACACCG--CCC-GTCACCCTCTTCGAAGCCTTAGTATAAGTCTTTGACACAACT-CAGCCA--CTCAGAAG---------------------------------------------AGGCAAGTCGTAACATGGTAAGTATACCGGAAGGTGTCCTTGG-AAACAAAGTGTAGCTTAAT-TAAAGCATCTCGCTTACACCGAGA-AGATATCTGTGAAACCCAGATCACCTTGAGCCGAAAGTCTAGCCCTAAGTTATTTT----ATACTTTTC-----TCCTCC--CCT---T-----------CAAAT--ATAAACTAAAACATTTAT-TCAACCTAGTAAAGGCGATTAAAAAG-TTAATTA-GAGCTATA-ATAAAAGTACCGTAA-GGAAAAGATGAAATAAAAATGAAAT-AAATTCAAGCACAACAAAGCAGAGCTACTATCTCGTACCTTTTGCATCATGGTTCAACTAGTCAAATCAAGCAAAAAGAACTCCAGTTTGACTTCCCGAAACTAGACGAGCTACTTCGAGGCAGCTTAATGAGCTTACCCGTCTCTGTTGCAAAAGAGTGGGGAGACCCCCAAGTAGCGGTGATAGACCTAACGAGTCTAGTGATAGCTGGTTACTTAAGAAAAGGATTTTAGTCCAACCTAGAGCATTT------TTAATAT-ACTTAACTAG--CCT-TAATGCTTTAGTTTTATTCAAATGAGGTACAGCCCGTTTGAAACAAGGATACAACCTGCACTAATGGGTA--ATA---TATTT----ATTATC-GTGTAAACAAGTTGGCCTAAAAGCAGCCATCTTTAA-AATAGCGTCAAAGCTTATCTACA------CCC-CCT-TAC------CAATTCCTTTAT-ACA-TGTATAACCCTTTATTT--ATATTAAGTTATTCTATAAC-ACTATAGAAGCCCTTATGTTGAAACTAGTAATAAGAAGACAGCACTTCTCTTAAATGTAAGTGTAGATCAGAAAGGACTTACCACTGATAATTAAACGTTTATGATTTTGCAACAGCAAC----CCCA-CTAGAAAACCCTGTTA-TTC--TTAACGTTAATCTGACACTAGCACATTTCAAGAAAGATTTAAAGAAAAAGAAGGAACTCGGCAAATATTAACCTCGCCTGTTTACCAAAAACATCGCCTCTTG-CACC-AATATAAGAGGTCCAGCCTGCCCAGTGAC-CCAGTTCAACGGCCGCGGTATCCTAACCGTGCGAAGGTAGCGTAATCACTTGTTCTTTAAATGAGGACTAGTATGAATGGCACCACGAAGGTTACACTGTCTCCTTTTTCTAATCAATGAAACTAATCTCCCCGTGAAGAAGCGGGGATTTAAATATAAGACGAGAAGACCCTATGGAGCTTCAAACTA-AATAGTATTGGCTT-TTA---TCCAT-TT---GC-ACCCCCCCC-CGGGGCCCTATACTAACTCTAGCC-TTTTAACTATTAGTTTTGGGTTGGGGTGACCGCGGAGCAAAAATTATCCTCCATGATGAAT--AGAGC--TA--CTCTTGAGCCAAAAGCCACAACTTTAAGCACCAATAAACTGACATAAATTGACCCAATA-TTTTGAGCAACGAACCAAGTTACCCTAGGGATAACAGCGCAATCCATCTCAAGAGCCCCTATCGACAGGTGGGTTTACGACCTCGATGTTGGATCAGGGTATCCCAGTGGTGCAGCCGCTACTGAAGGTTCG???????????????????????
D_walfordi_AY843683 TGGTCCCAGCCTTGAGATCAGTTA-----TTACTATA-CTTACACATGCAAGTCTCCGCACTCCTGTGAAAACGCCC-TTA-AATCCCTCTAAG-GGATAAGGAGCCGGTATCAGGCAC-AAAATTAGCCCAAGACACCTAGC-TAT-GCCACACCCCCAC-GGGAACTCAGCAGTGATTAACATTGAAAATAAGCGCCAGCCTGAATCAGTAAAAGTCAAA-AGAGCCGGCAAATCTGGTGCCAGCCGCCGCGGTTACACCACGTGGCTCAAACTGAC--CTCTTTCGGCGTAAAGCGTGATTAAAGC---TAAC-CCCT-TAT--TGCAATTAAACTAGAACTAAGCTGTGACACGCTTATTCCCAAGAAAACCGC-TAACGAAAGTCATTGC-AGCTT-CATTAACTTGAATTCACGACAGCTAGGAAACAAACTGGGATTAGATACCCCACTATGCCTAACCGTAAA-CTTTTAATTAC----A-CCTT--CACCGCCAGGGAACTACGAGCAAAGCTTAAAACCCAAAGGACTTGACGGTACCCCATATCCACCTAGAGGAGCCTGTCCTATAATCGATAACCCCCGCTTAACCTCACCATTTTTAGC-CT-ATCAGCCTGTATATCTCCGTCGTCAGCTTACCTCGTGAGCGCCATCTAGTGAGCTTAATGCCCT--------TACGCCAAAACGTCAGGTCAAGGTGCAGCATATAAAATGGGAAGAGATGGGCTACACTATCTAGC-CTAGATTACACGAAAGACTAC--TTATGAAA-CCTAGTC-AGAAGGCGGATTTAGAAGTAAAGAAAAACTA-AA-GTGTTTTCTTTAACTC-GGCACTGGGGTGTGTACACACCG--CCC-GTCACCCTCTTCAAAGCTTTTACTT-AGTCTATAACAT-CAC-AAGCAC--TAAAGAAG---------------------------------------------AGGCAAGTCGTAACATGGTAAGCATACCGGAAGGTGTGCTTGG-AAACATTATGTAGCTTAAC-TAAAGCATCTCGCTTACACCGAGA-AGACATCTGTGAAAACCAGATCATTTTGAGCCCAAAATCTAGCCCT-------ATT----TTA-A---------CAAATG--ACC---ACCTA-AACT-AAATAC--ACAAACTAAACCATTTTA-TTCTTTTAGTAAAGGCGATTGAAAAA-CATATTA-GAGCTATA-ATTAAAGTACCGCAA-GGAAAAGATGAAATAAATATGAAATAGA-CTTAAGCACAAAAAAGCAGAGATATATCCTCGTACCTTTTGCATCATGATTTAACTAGTTTAACCATGCACAAAGAACTTTAGTTTGACCTCCCGAAACTAGGCGAGCTACTTCGAGGCAGCTTTATGAGCCCACCCGTCTCTGTTGCAAAAGAGTGGGAAGACCTCCAAGTAGCGGTGACAGACCTAACGAGCCTAGTGATAGCTGGTTACTTAAGAAAAGGATCTAAGTCCTACCTAGAGCATTT------TTGATGC-CTCTAAATAC--CAT-TCATGCTCTAGAGCTACTCAAATGAGGTACAGCCCGTTTGAAATTAGGATACAACCTACACCAATGGGTA--ATTT--TACTTA---AC--TT-GTTTAAACAAGTGGGCCTAAGAGCAGCCACCTTTTA-GATTGCGTCAAAGCTCTCCTAAA------CA--ATA-CCC------TAATTCCATTAT-TTA-CAAAAAACCCTTCACAC--GTATTAAGTTACTCTATATTCCCTATAGAAATATTTATGTTAGAACTAGTAATAAGAAGACCGACCTTCTCATAAATGTAGGTGTAAATCAG-AAGGACAAACCACTGTTAATTACTCATCAATGAACACAAAACAGCAAC----CTCA-CTAGAAAACCCTGTTT-ATA--TTTATGTTAATCTGACACCAGCACATTTCAAGAAAGATTAAAAGAAAAAGAAGGAACTCGGCAAATATTAACCCCGCCTGTTTACCAAAAACATCGCCTCTTG--ATA-TCTATAAGAGGTCCAGCCTGCCCAGTGAC-GAAGTTCAACGGCCGCGGTATCCTAACCGTGCGAAGGTAGCGTAATCACTTGTTCTTTAAATGAGGACTAGTATGAATGGCACCACGAGGGTTATACTGTCTCCTTTTTCTAATCAATGAAACTAATCTCCCCGTGAAGAAGCGGGGATAAACTTATAAGACGAGAAGACCCTATGGAGCTTTAAACAACAATAGCACTAGCCT-TCA----TCTT-T----AC-ACTTG-----AGAGATACAACTATTATATTGGCTAACATGACTATTAGTTTTAGGTTGGGGTGACCGCGGAGCAAAAACTAACCTCCACATTGAAC--GGAGC--T---TTCCTGAGCTAAAAGCTACAACTTTAAGCACCAATAAATTGACATCAATTGACCCAACA-CGTTGAGCAACGAACCAAGTTACCCTAGGGATAACAGCGCAATCCATTTCAAGAGCCCCCATCGACAAATGGGTTTACGACCTCGATGTTGGATCAGGGTACCCCAGTGGTGCAGCCGCTACTAAAGGTTCGTTTG-TTCAACGATTAAAACCCT
L_limellum_AY843697 TGGTCCTAGCCTTGAAATCAATTT-----TTACTTGA-TATACACATGCAAGTCTCCGCACCCCTGTGAGAACGCCC-TTT-TTAACCCAATAG-GAACAAGGAGCCGGTATCAGGCGCAATCTTTAGCCCACAACACCTAGC-TTT-GCCACACCCACAA-GGGAATTCAGCAGTGATTAACATTGAACATTAGCGTCAGCTTGATTCAGTTAAAGTAAAC-AGGGCCGGCAAATCTGGTGCCAGCCGCCGCGGTTACACCACGTGGCCCAAATTGAT--TTTCTTCGGCGTAAAGCGTGATTAAAGT---TTC--TTCT-AGT--TGTAATCTAATTATGATTAAGCCGTAACACGCTTATCCCTAAGAGGCCCAA-AAACGAAAGTTATTAC-AAGAT-CAACAACTTGAATTCACGACAGCTAAGACACAAACTGGGATTAGATACCCCACTATGCCTAGCCGTAAA-CCTTAAATTAC----ACCCCC--TATCGCCTGGGAACTACGAGCCAAGCTTAAAACCCAAAGGACTTGACGGTACCCCATATCCCCCTAGAGGAGCCTGTCCTATAATCGATAACCCCCGTTTAACCTCACCATTTTTAGC-CT-TTCAGCCTGTATACCTCCGTCGTCAGCTTACCACGTGAGCGCT-TTCAGTGAGCCTAGTGTCCC--------CTCGTCAATACGTCAGGTCAAGGTGCAGTAAATAAAGTGGAAAGAGATGGGCTACACTCTCTAACTCTAGAGAAAACGAAAGACTAC--TTATGAAA-TCTAGTC-AGAAGGCGGATTTAGTAGTAAAAAAGGACTA-GA-GAGCCTTTTTTAACCC-GGCACTGGGGTGTGTACACACCG--CCC-GTCACCCTCTTCAAAGCTAACTTTT-AGTAATTAACCCCTCT-AAGCAC--AATAGAAG---------------------------------------------AGGCAAGTCGTAACATGGTAAGTATACCGGAAGGTGTGCTTGG-AAACAAGATATAGCTTAAC-TAAAGCATCTCGCTTACACCGAGA-ACATGCCCGTGAAACCCGGACTATTTTGAGCTAAAAACTTAGCCCA-------CTT----TAC-T---------TCAATA--ACC---CCTCTCATCT-TTAAAC--ACAAAATAAAACATTTTA-ACAGTTTAGTACAGGCGATTGAAAGA-CTAATAG-GCGCAATA-AAAATAGTACCGCAA-GGGAAAAGTGAAATAGAACTGAAATAAATTTCAAGCACAAAAAAGTAAAGATTATATCTTGTACCTTTTGCATCATGGTTTAACTAGTCATATTAAGCAAAACGATTTGTAGTTTAATTCCCCGAAACTAAGCGAGCTACTTTAAGGCAGCTTTTTGAGCAAACCCGTCTCTGTTGCAAAAGAGTGGGAAGACCTTCAAGTAGCGGTGACAGACCTAACGAGCCTAGTGATAGCTGGTTGCTTAAGAAAAGGATTTTAGTCCCGCCTAAAGTTAAT------ATAACATCAAA-AAGTAA--GCA-TTTGACTTTAGAGTAATTTAAATAAGGTACAGCCTATTTAAA-TAAGGAGACAACCTAAGACAATGGGTA--ATTT--CTG-----------TAACACAACAAAGTGGGCCTAAAAGCAGCCACCTTTAA-AATAGCGTCACAGCTTAATTGTC--CCCATA--TTA-TAA------TAATTCCTCAAT-TCA-TTAAGACCCCTTTTTCC--CTATTAAGTAATTCTATAAA-TTTATAGAAGCTATTATGTTAAAACTAGTAACAAGAAGC-AGCCCTTCTCTTAAATGTAAGTGTACATCAGATAGGACAAACCACTGATAATT-AATGTATATAAACCCATAGTAGTAAC----TTAA-CAAGAAAACTCTACTT-TTC--ACAACATTAACCTGACACAAGAACATTACAAGAAAGATTAAAAAAGGAGGAAGGAACTAGGCAAATATTAACCTCGCCTGTTTACCAAAAACATCGCCTCTTGCAAAA-CCTATAAGAGGTCCAGCCTGCCCAGTGAC-TCTGTTCAACGGCCGCGGTATCCTAACCGTGCGAAGGTAGCGTAATCACTTGTTTTTTAAATAAGGACTAGTATGAATGGCACCACGAGGGTTATACTGTCTCCCCCCTTTAATCAGTGAAACTAATCTCCCCGTGAAGAAGCGGGGATACTTCTATAAGACGAGAAGACCCTATGGAGCTTTAAACTA-ACTCTTAATTACC--ACCCC-CTTAT-T----AA-GCTAC------TGCAAATAATAGTTAACCCGGTC-TTATAAGAGCTAGTTTTAGGTTGGGGTGACCACGGAGTAAAAAATAACCTCCGAGCTGCAA--GGGGAA-TT-ACCTTTGAGCCACAAGCTACAACTTTAAGCACCAATAAATTGACATCTATTGACCCAATA-TTTTGATCAACGAACCAAGTTACCCTAGGGATAACAGCGCAATCCGTTTCAAGAGCCCCTATCGACAAACGGGTTTACGACCTCGATGTTGGATCAGGGTATCCCGGTGGTGCAGCCGCTACCAAAGGTTCGTTTG-TTCAACGATTAAAACCCT
Ph_luteolous_AY843721 TGGTCCTAGCCTTATAATCAACTA-----CTACTTAA-CTTATACATGCAAGTATCCGCACCCCCGTGAAAACGCCC-TTA-AATTTCCTTTAG-AAATAAGGAGCTGGTATCAGGCACAATTACAAGCCCAAAACACCTAGC-TAC-GCCACATCCCCAC-GGAAATTCAGCAGTAATTAATATTGAAAATAAGCGACAGCTTGATTCAGTCAAAGTAGAATAGAGCCGGCAAATCTGGTGCCAGCCGCCGCGGTTACACCAAGTGGCTCAAATTGAT--TTT-TTCGGCGTAAAGCGTGGTTAAAGT----CC--CTAA-AAT--TATAGTCAAACTACAACTAAGCCGTAGCACGCTTGTATTTAAGAGGATCAA-AAACGAAAGTTACTAT-AATTA-AACCAACTTGAACCCACGACAGTTAGGACACAAACTGGGATTAGATACCCCACTATGCCTTTCCGTAAA-CTTTAAATTAC----A-TCCA--CATCGCCTGGGAACTACGAGCAAAGCTTAAAACCCAAAGGACTTGACGGTACCCCATATCCACCTAGAGGAGCCTGTCCTATAATCGATAATCCCCGTTTAACCTCACCATTTTTAGC-CT-AACAGCCTGTATACCTCCGTCGTCAGCTTACCACGTGAGCGACCCTCAGTAAGCTTAATGTTTA--------TACACCAACACGTCAGGTCAAGGTGCAGCAAATAAAATGGGAAGAGATGGGCTACACTCTCTACC-CTAGAGTATACGAAAAACTAT--TTATGAAA-TCTAGTC-AGAAGGAGGATTTAGTAGTAAAAGGAGACAA-GA-GAGCCCCTTTTAACAC-GGCACTGGGGTGTGTACACACCG--CCC-GTCACCCTCTTCGAAGCCAACAAAG-AGTCCATAACACACCA-CAGCCC--AAGAGAAG---------------------------------------------AGACAAGTCGTAACATGGTAAGTATACCGGAAGGTGTACTTGG-AAACAAAATATAGCTTAAT-TAAAGCACCTCGTTTACACCAAGA-AGTTATCTGTGCAATTCAGATTATTTTGAGCCAAAAATATAGCCCT-------CCT---CAAC-A--------ACCAATG--AAC---TTTCACACTT-TATCTT--TTAAATTAAAACATTCTA-TAGGTCTAGTAAAGGCGATTAAAAAACCTCATTG-AGAGCATA-AA---AGTACCGCAA-GGGAAAACTGAAATAAAAATGAAATAAATATTAAGCACAAAATAGTAGAGACTAATTCTCGTACCTTTTGCATCATGGTTTAACAAGTCTAATCAAGCACAATGACTTATAGTTTGACTTCCCGAAACTAAGTGAGCTACTTCAGGGCAGCTTATTGAGCAAACCCGTCTCTGTTGCAAAAGAGTGGCAAGACCCTTAAGTAGAAGTGACAAGCCTAACGAACTTAGTGATAGCTGGTTATTCAAGAAAAAGATTTTAGTCCCACCTAAAGCTTTA------ATAATTTAACA-AAATAA--AAT-TTCAACTTTAGAGTAATTCAAATAGGGTACAGCCTATTTGAA-ACAGGATACAACCTAAACTAATGGGTA--ATAC--TTTA---------TTCACGTAATCAAGTGGGCCTAAAAGCAGCCAACTTTAA-GATAGCCTCAAAGCTCCATTTCC----------CTC-CCCCAAA--AAATTTCCTAAA-GTA-AGCCGAACCCTTTAATT--CTATTGAATAGTTCTATATT-GTTATAGAATTTATAATGTTAAAACTAGTAACAAGAAGA-AGACCTTCTCTTAAATGCAAGTATAAATCAGCAAGGACCCACCACTGATAATT-AACACACATGAAATTATATTAGCAACC--CCCCT-CAAGAAAATCCTAATA-AAT--TCTATGTTAACCTAACACAAGAGCATTAAAAGAAAGATTAAAAAAAAAAGAAGGAACTCGGCAAACAATGACCCCGCCTGTTTACCAAAAACATCGCCTCTTG-AATA-AATATAAGAGGTCCAGCCTGCCCAGTGAT--TTATTTAACGGCCGCGGTATCTTAACCGCGCGAAGGTAGCATAATCAATTGTTCTTTAAATGGGGACTTGTATGAATGGCACCACGAAGGTTGTACTGTCTCCTTTTTTTAATCAGTGAAACTAATCCCCCCGTGAAGAAGCGGGAATAAAAATATAAGACGAGAAGACCCTATGGAGCTTCAAACTA-AATAACAAATATTGTACCCC--TTTT-A----AT-TTTTC-----AGAGTAAAAACCTTTATTTTTATA-TTATGATTATTAGTTTTAGGTTGGGGTGACCGCGGAGTACAATCCAACCTCCGCACTGAAA--GAATT--CA--CTTCTGAACTAAGAGCTACAACTCTAAGTACCAATAAATTGACACCATTTGACCCAATA-TTTTGACCAACGAACCAAGTTACCCTAGGGATAACAGCGCAATCCACTTCAAGAGACCCTATCAAAAAGTGGGCTTACGACCTCGATGTTGGATCAGGGTATCCCAGTGGTGCAGCCGCTACTAAAGGTTCGTTTG-TTCAACGATTAAAACCCT
Ps_minutus_AY843739 TGGTCCTGACCTTGAAGTCAACTG-----TTACTTAA-TATACACATGCAAGTCTCCGCACCCCTGTGAGAACGCCC-TTT-TAAACCCCTTAG-GAACAAGGAGCTGGTATCAGGCACAACCCTTAGCCCATGACATCTAGC-TAT-GCCACACCCACAAGGGGAATTCAGCAGTGATTAACATTGAAAATCAGCGCCAGCTTGATTCAGTTAAAGTAAAA-AGAGCCGGCAAATCTGGTGCCAGCCGCCGCGGTTACACCACGTGGCTCAAATTGAC--CTCATTCGGCGTAAAGCGTGCTTAAAGT---ATA--TACT-AAT--TATGATTAAATTTAAACTAAGCTGTGACACGCTTGTTTATAAGAGACTCAA-AAACGAAAGTTATCAC-AATTT-AAACAACTTGAATACACGACAGCTAGGTTACAAACTGGGATTAGATACCCCACTATGCCTAGCCGTAAA-CCTTAAATTAC----A-TATA--AATCGCCCGGGAACTACGAGCCAAGCTTAAAACCCAAAGGACTTGACGGTACCCCACATCCCCCTAGAGGAGCCTGTCCTATAATCGATACCCCCCGTTTAACCTCACCATTTTTAGC-CTATTCCACCTGTATACCTCCGTCGTCAGCTTACCACGTGAGCGTT-CTTAGTGAGCCTAATGTCCC--------TTCGTCAATACGTCAGGTCAAGGTGCAGTATATAAAATGGGAAGAGATGGGCTACACTCTCTACTATTAGAGAAAACGAAAGACT----TTATGAAA-CCTAGTC-AGAAGGCGGATTTAGTAGTAAAAAAGGACGA-GA-GAGCCTTTTTTAACTC-GGCACTGGGGTGTGTACACACCG--CCC-GTCACCCTCTTCAAAGCCATTTTTT-AGTATTTAACTTGTAT-AAGCAC--AATAGAAG---------------------------------------------AGGCAAGTCGTAACATGGTAAGTATACCGGAAGGTGTGCTTGG-AAACAAAGTGTAGCTTAACTTAAAGCATCTCGCTTACACCGAGA-GCATGCCCGTGAAACTCGGACCACTTTGAGCCAAAAACTTAGCCCC-------TCC----CAC-C---------TCAATATTAAC---CCCATTATTT-CATC---AATGAACTAAAACATTTTA-ATAATCTAGTAAAGGTGATTGAAAAA-CTACTAG-GCGCCATA-ATTATAGTACCGCAA-GGGAAAAGTGAAATAAAAATGAAATAAATCTTAAGCACTAAAAAGTAAAGATTATATCTTGTACCTTTTGCATCATGGTTTAACCAGTTAAATCAAGCAAAATGAATTTCAGTTTGAAGCCCCGAAACTAAGCGAGCTACTCTAGGGCAGCTTTCTGAGCCAACCCGTCTCTGTTGCAAAAGAGTGGGATGAACCTAAAGTAGCGGTGACAGACCTAACGAGCTTAGTGATAGCTGGTTACTTAAGAAAAGGATTTTAGTCCCGCCTAATACTAAC------TTAATCAATTA-AAATAA--AGT-TTTAATTTTAGAGTAATTCAAATAAGGTACAGCCTGTTTGAA-TAAGGAGACAACCTAAACTAATGGGTA--ATTT-ATTA-----------CTTCACAACAAAGTGGGCCTAAAAGCAGCCACCTTTAA-AATAGCGTCATAGCTTAATTGTA--A-AATA--CTT-ATC------TAATTCCTTAAT-TAT-ACCAGATCCCTTTATTA--CTATTAAGTAATTCTATACT-ATTATAGAAGTTATACTGTTAAAACTAGTAACAAGAAGT-AGTTCTTCTCTCAAATGTAAGTGTAAATCAGAAAGGACAAACCGCTGATAATT-AGTGCCCCTAAACTTATAGTAATAAC----ACCT-CAAGAAAATTTTACTA-TCC--ATTGCATTAACCTAACACAAGAGCATTTCGAGAAAGATTAAAAAAAGAGGAAGGAACTCGGCAAATAATAACCTCGCCTGTTTACCAAAAACATCGCCTCTTG-AAAA-TTTATAAGAGGTCCAGCCTGCCCAGTGAC-TTTGTTTAACGGCCGCGGTATCCTAACCGTGCGAAGGTAGCGTAATCACTTGTTCTTTAAATAAGGACTAGTATGAATGGCATCACGAGGGTTATACTGTCTCCCCCTTTTAATCAGTGAAACTAATCTCCCCGTGAAGAAACGAGGATATTTATATAAGACGAGAAGACCCTATGGAGCTTTAAACTA-ACTTTCAATAATTATATTTTACTCGT-A----AG-CCCCC------TGCTATCAATAAATAACCTAGTT-TTATGAAAATTAGTTTTAGGTTGGGGTGACCACGGAGCAAAAAATAACCTCCGAGCTGTAT--GGAAT--TA-ATTCCTGAGCAGTAAACCACGACTTTATGCACCAATATATTGACATCCATTGACCCAATA-ATTTGATCAACGAACCAAGTTACCCTAGGGATAACAGCGCAATCCGTTTCAAGAGCCCATATCGACAAACGGGTTTACGACCTCGATGTTGGATCAGGGTATCCCAGTGGTGCAGCCGCTACTAAAGGTTCGTTTG-TTCAACGATTAAAACCCT
Ps_paradoxa_AY843740 TGGTCCTGGCCTTGAAATCAATTG-----TTACTTAA-TATACACATGCAAGTCTCCGCACCCCTGTGAAAACGCCC-TTT-TAAGCCCCCTAG-GAACAAGGAGCCGGTATCAGGCACAACTCTTAGCCCACAACACCTAGC-TTT-GCCACACCCACAA-GGGTATTCAGCAGTGATTAACATTGAAAATTAGCGTCAGCTTGATTCAGTTAAAGTATAA-AGAGCCGGCAAATCTGGTGCCAGCCGCCGCGGTTACACCACGTGGCTCAAATTGAT--CTTATTCGGCGTAAAGCGTGATTAAAGT---TAC--TTAA-AGA--TGTAATTTAATTAAAACTAAGCTGTGACACGCTTGTTCTTGAGAAACCCGT-AAACGAAAGTTATTAC-ATATA-CAACAACTTGAACTCACGACAGCTAAGACACAAACTGGGATTAGATACCCCACTATGCCTAGCCGTAAA-CCTTAACTTAC----A-CATC--AATCGCCTGGGAACTACGAGCCAAGCTTAAAACCCAAAGGACTTGACGGTACCCCATATCCTTCTAGAGGAGCCTGTCCTATAATCGATAATCCCCGTTTAACCTCACCATTTTTAGC-CTATTCCACCTGTATACCTCCGTCGTCAGCTTACCACGTGAGCGCT-TTAAGTGAGCCTAATGTCTT--------CTCGTCAATACGTCAGGTCAAGGTGCAGTAAATAAAATGGGAAGAGATGGGCTACACTCTCTACTACTAGAGAAAACGAAAGACCAC--CTATGAAA-CCTGGTC-AGAAGGCGGATTTAGCAGTAAAAAAGGACCA-GA-GAGCCTTTTTTAACCC-GGCACTGGGGTGTGTACACACCG--CCC-GTCACCCTCTTCAAAGCTAGCTACT-AGTAATTAACCCCCTT-AAGCAA--CACAGAAG---------------------------------------------AGGCAAGTCGTAACATGGTAAGTATACCGGAAGGTGTGCTTGG-AAACAAGATATAGCTTAAC-TAAAGCATCTCGCTTACACCGAGA-ACATGCCCGTGTAACCCGGACTATTTTGAGCTAAAAACTTAGCCCC-------CCCCCCTTTT-T---------TTAATATAACA---CCAATACCCC-CCTC-C--CCGAACCAAAACATTCTA-TTAACTCAGTAAAGGCGATTAAAAAG-TTTATAG-GAGCTATA-AAAATAGTACCGCAA-GGGAAAAATGAAATAAAAATGAAATAAATTTTAAGCACAAGAAAGCAAAGATTAAATCTTGTACCTTTTGCATCATGGTTTAACTAGTCAAATCAAGCAAAATGAACTACAGTTTGAAACCCCGAAACTAAGCGAGCTACTTCAGGGCAGCTTCCTGAGCAAACCCGTCTCTGTTGCAAAAGAGTGGGACGACCCTTAAGTAGCGGTGACAGACCTAACGAGCCTAGTGATAGCTGGTTACTCAAGAAAAGGATTTTAGTCCCGCCTAAAGTTACT------TTAATTTCACA-AAATAA--GCC-CCTAACTTTAGAGTAATTCAAATAAGGTACAGCCTGTTTGAA-CAAGGAGACAACCTAGACTAATGGGTA--ATTT--TTA-----------CTTAACAACCAAGTGGGCCTAAAAGCAGCCACCTTTAA-GATAGCGTCATAGCTTACTTGTA--AATACA--CT--TTT------TAATACCCCAAT-CCC-CCCAGACCCCTTTATCT--TTATTGAGTAATTCTATAAT-AATATAGAAGCTATACTGTTAAAACTAGTAACAAGAAGA-AGCCCTTCTCTTAAATGCAAGTGTACATCAGAAAGGACAAACCACTGATAATT-AATGCCCATTAAATAATAGTAACAAC----ATAA-CAAGAAAACCTTACTC-TCT--TCAGCATTAACCTAACACAAGAGCATTACAAGAAAGATTAAAAAAAGAGGAAGGAACTCGGCAAATATTAACCCCGCCTGTTTACCAAAAACATCGCCTCTTG-AATA--CTATAAGAGGTCCCGCCTGCCCAGTGAC-TCTGTTCAACGGCCGCGGTATCCTAACCGTGCGAAGGTAGCGTAATCACTTGTTCTTTAAATAAGGACTAGTATGAATGGCACCACGAGGGTTATACTGTCTCCCCCTTTTAATCAGTGAAACTAATCTCCCCGTGAAGAAGCGTGGATAGCACTATAAGACGAGAAGACCCTATGGAGCTTTAAACTAATTTCCCAACAACCTCACTTC-CTTTT-C----AA-GCTTA------TGCTTTTAATAATCAGCCTGGTT-CCATGGGAATAAGTTTTAGGTTGGGGTGACCACGGAGTAAAAAATAACCTCCGAGCTGTAA--GGGACG-CT--CCCCTGAACAACAAGCTACAACTTTATGTACCAACATATTGACACCTATTGACCCAATA-TTTTGATCAACGAACCAAGTTACCCTAGGGATAACAGCGCAATCCGCTTCAAGAGCTCCTATCGACAAGCGGGTTTACGACCTCGATGTTGGATCAGGGTATCCCAGTGGTGCAGCCGCTACTAAAGGTTCGTTTG-TTCAACGATTAAAACCCC
Sca_goinorum_AY843752 TGGTCCTGACCTTACAGTCAGTTT-----TTACTTAA-TATACACATGCAAGTTTCCGCACCCCTGTGAGAACGCCC-TCT-AACTCCCCATTG-GAACGAGGAGCCGGTATCAGGCACAATTATTAGCCCAAAACACCTAGC-TAT-GCCACACCCACAA-GGGACTTCAGCAGTGATTAACATTGAGCATTAGCGTCAGCTTGATTCAGTTAAAGTAAAT-AGAGCCGGCAAATCTGGTGCCAGCCGCCGCGGTTACACCACGTGGCTCAAATTGAC--GCTATTCGGCGTAAAGCGTGATTAAAGT---TTC--CTCT-TAT--TGTAATTTAATTTTAACTAAGCTGTGACACGCTTGTACCTAAGAAACCCTA-AAACGAAAGTTATTAC-ATCTA-TAACAACTTGAATACACGACAGCTAAGAAACAAACTGGGATTAGATACCCCACTATGCTTAGCCGTAAA-CCTTTACTTAC----A-TTTA--AAGCGCCAGGGAACTACGAGCAAAGCTTAAAACCCAAAGGACTTGACGGTACCCCATATCCCCCTAGAGGAGCCTGTCCTATAATCGATAACCCCCGTTCAACCTCACCACTTCTAGC-CT-ATCCACCTGTATACCTCCGTCGCCAGCTTACCACGTGAGCGCCACCTAGTGAGCCCAATGTCCT--------ATCGTCAATACGTCAGGTCAAGGTGCAGTGAATGAAGTGGGAAGAGATGGGCTACACTCTCTACT-TTAGAGAAAACGAAAAACT----TTATGAAA-TATAGTT-AGAAGGCGGATTTAGCAGTAAAAGAGGACAA-GA-GAGCCTCTTTTAATAC-GGCACTGGGGTGTGTACACACCG--CCC-GTCACCCTCTTCAATATTATATTCA-AGTATTTAACCTCTAT-TAATAC--AACAGAAG---------------------------------------------AGGCAAGTCGTAACATGGTAAGTGTACCGGAAGGTGTGCTTGG-AAACAAAATGTAGCTTAATTTAAAGCATCTCGCTTACACCGAGA-AAATACTCGTGAAACCCAAGTCATTTTGAGCTCAAAACTTAGCCCT-------AT-----AAC-T---------TAAATA--CAC---CCTAAAACCT-CTCCCC--CTAAACTAAAACATTTTA-ACAATTTAGTAAAGGCGATTAAAAAA-TTTTCAG-GCGCTATA-AAAGCAGTACCGCAA-GGAAATAGTGAAATAAAAATGAAATAAATTTTAAGCACAAAAAAGTAAAGATTAACTCTTGTACCTTTTGCATCATGGTCTAACAAGTCTAATCAAGCAAAATGCCTTTAAGTTTGACCCCCCGAAACTAAGCGAGCTACTTTAGGACAGCTTAATGAGCAAACCCGTCTCTGTTGCAAAAGAGTGGGAAGATCTTACAGTAGCGGTGACAGACCTAACGAGCTTAGTGATAGCTGGTTGCTCAAGAAAAGGATTTTAGTCCCACCTAAAGGCCCCCCCCCAATAATTATTTA-TACTAG------ATGGGCTTTAGAGCAATTCAAATAAGGTACAGCCTATTTGAA-TTAGGATACAACCTAAACCTCAGGGTA--ATAT--CGTG---------ACACAACAAAAAAGTGGGCCTAAAAGCAGCCACCTTTAA-GACAGCGTCAAAGCTTGCTTGTT--T---TA--CT--CTT------CAATTCCGAAAC-TCC-CCTAGAACCCTTAAATA--CTACTGAGCAATTCTATATT-TTTATAGAAGTTATTATGTTAAAACTAGTAATAAGAAGAACCTCCTTCTCTTTAATGTAAGTGTAAATCAGAAAGGACCTTCCACTGATTCTT-AACATGTATAAACTAATAATAGTAAC----ATAA-CAAGAAAACCCTATTA-TAC--CTCATGTTAATCTAACACAAGAACATTACAAGAAAGATTAAAAGAAAGGGAAGGAACTCGGCAAACCTTAGCCCCGCCTGTTTACCAAAAACATCGCCTCTTG-ATAT-CTCATAAGAGGTCCAGCCTGCCCAGTGAC-ACTGTTCAACGGCCGCGGTATCCTAACCGTGCGAAGGTAGCGTAATCACTTGTTCATTAAATGTGGACTAGTATGAATGGCACCACGAAGGCTATACTGTCTCCCCTCTCTAATCAATGAAACTAATCTTCCCGTGAAGAAGCGGAAATAAACCTATAAGACGAGAAGACCCTATGGAGCTTTAAACTT-AGTAACAATTACT--ATCT--------A----AA-TTTTC-------TTAATTAACACTTAACCCGGTT-CTATGTCTACTAGTTTTAGGTTGGGGTGACCGCGGAGTAAAATAAAACCTCCTCATTGAAC--GGACT--TAAACTCCTGAGCAATAATCCACGAATTTATGCACTAATAAACTAACATCTATTGACCCAATT-AATTGATCAACGAACCAAGTTACCCTAGGGATAACAGCGCAATCCACCTCAAGAGCTCCTATCGACAGGCGGGTTTACGACCTCGATGTTGGATCAGGGTACCCAAGTGGTGCAGCCGCTACTAAAGGTTCGTTTG-TTCAACGATTAAAACCCT
Sci_berthae_AY843754 TGGTCCCGGCCTTGAAATCAATTA-----TTACTTAA-TATACACATGCAAGTCTCCGCACCCCTGTGAAAACGCCC-TTA-AATCCCCAATAG-GGATAAGGAGCTGGTATCAGGCTCAACT-TAAGCCCAAGACACCTAGC-TAT-GCCACACCCACAA-GGGAACTCAGCAGTGATTAACATTGACAATAAGCGCAAGCTTGATTCAGTTAAAGTAAAA-AGAGCCGGCAAATCTGGTGCCAGCCGCCGCGGTTATACCACGTGACTCAAATTGAC--TTCTACCGGCGTAAAGCGTGATTAAAGC---TAC--CTCA-GAC--TGTAATTAAACTAGAATTAAGCTGTGACACGCTTATTTTACTGAGACCCAA-AGACGAAAGTTATTAC-AACAC-CACCAACTTGAACTCACGACAGCTAGGAAACAAACTGGGATTAGATACCCCACTATGCCTAGCCGTAAA-CTTTAACTTAC----A-CTCA--AATCGCCAGGGAACTACGAGCAAAGCTTAAAACCCAAAGGACTTGACGGTACCCCACATCCACCTAGAGGAGCCTGTCCTGTAATCGATAACCCCCGTTCAACCTCACCACTTTTAGC-CT-ATCAGCCTGTATACCTCCGTCGTCAGCTTACCACGTGAGCGTC-TCCAGTGAGCTAGATGTCCA--------CTCGTCAAAACGTCAGGTCAAGGTGCAGCTTATAAAGTGGGAAGAGATGGGCTACACTCTCTAAC-CTAGAAAATACGAAAGACTAC--CTATGAAA-CCTAGTC-GGAAGGCGGATTTAGAAGTAAAAAGAGACAA-TT-AAGCTCTTCTTAACAA-GGCACTGGGGTGTGTACACACCG--CCC-GTCACCCTCTTCAAAGCTAAAAACT-AGTATTTAACAACTTA-AAACAA--TATAGAAG---------------------------------------------AGGCAAGTCGTAACATGGTAAGTATACCGGAAGGTGTGCTTGG-AAACAAAGCGTAGCTTAACCTAAAGCATCTTGCTTACACCAAGA-AAATACCTGTTCGACCCAGGTCGCTCTGAGCTAAAAATCTAGCCCA-------CTA---GAAC-T---------CACATG--AAC---CCACCCATTT-TATGTA--ACAAACTAAAACATTCTA-ACCATTTAGTAAAGGAGATTGAAAAA-CTAACTG-GAGCAATA-AAAATAGTACCGCAA-GGGAAAAATGAAATAAAAATGAA--AAACCTCAAGCACGAAAAAGTAGAGATTCCCTCTCGTACCTTTTGCATCATGGTCTAACTAGTCTAATCAAGCATAAAGAATTATAGTCTGACCCCCCGAAACTAAGCGAGCTACTTCAGGGCAGCTTTATGAGCGAACCCGTCTCTGTTGCAAAAGAGTGGGACGACCCTCAAGTAGAGGTGATAAACCTAACGAGCCTAGTGATAGCTGGTTACTCAAGAAAAGGATTTTAGTCCAACCTAAAGCTTTA-----ACTTATTTGCAA-AAATTT--TCC-TCAGGCTTTAGAGCAATTCAAATAAGGTACAGCCTATTTGAA-ACAGGATACAACCTCAATTGATGGGTA--ATAA-ACTTT---------CTTGCTCAACTAAGTAGGCCTAAAAGCAGCCACCTTTAA-AAAAGCGTCAAAGCTTGATTGAA--A---AA--TCA-AAT------TAATTCCTCTAA-TCT-CTTCTAACCCTCTCTTT--ATATTGAGTAATTCTATATC-CCTATAGAACATATTATGTTAAAACTAGTAACAAGAAGCTAAACCTTCTCTTAAGTGTATGTGTACACCAGATAGGATAAACCACTGGTAATT-AACGTCCATGAAACCCCATTAGTAACT--TTTCC-CAAGAAAACCCTAATTACCT--TCCACGTTAACCTGACACAAGAACACCACAAGAAAGATTAAAAGAAAAAGAAGGAACTCGGCAAATTTTAACCCCGCCTGTTTACCAAAAACATCGCCTCTTG-AGTA-AAAATAAGAGGTCTAGCCTGCCCAGTGACCACAGTTCAACGGCCGCGGTATCCTAACCGTGCGAAGGTAGCGTAATCACTTGTTCTTTAAATGAGGACTAGTATGAATGGCATCACGAGGGTTATACTGTCTCCTTTTTCCAATCAGTGAAACTATTCTCCCCGTGAAGAAACGGGGATACTTTTATAAGACGAGAAGACCCTATGGAGCTTTAAATTT-TATTCCAATTGCTT-ACTTA-----T-AC---AG-CCTGTA---CCAACTCCTTATACTCAACTAAGCA-TAATGCTAATAAATTTTAGGTTGGGGTGACCGCGGAGCATAAAAAAACCTCCGCACAGAGC--AAGCCT-TA-AGCCTTGAACAAAGAGCTACAACTCCAAGTACTAACACATTAACATCCATTGACCCAATACCCTTGATCAACGAACCAAGTTACCCTAGGGATAACAGCGCAATCTACTTTAAGAGCCCCTATCGACAAGTAGGTTTACGACCTCGATGTTGGATCAGGGTATCCCAGTGGTGCAGCCGCTACTAAAGGTTCGTTTG-TTCAACGATTAAAACCCT
Sci_fuscovarius_AY843758 TGGTCCTGGCCTTATTATCAATTA-----TTACTCAA-CTTACACATGCAAGTCTCCGCACCCCTGTGAGAACGCCC-TCT-AACCCACTTCCG-GGATCAGGAGCCGGTATCAGGCTCGACAATCAGCCCATGACACCTAGC-AAC-GCCACACCCACAA-GGGAATTCAGCAGTGATTAACATTGAATATAAGCGCAAGCTTGATTCAGTCAGGGTAAGC-AGAGCCGGCAAATCTGGTGCCAGCCGCCGCGGCCACACCACG-GGCTCAAATTGAC--CTCACCCGGCGTAAAGCGTGATTAAAGTC--CCC--CTAA-AAA--TGCAGTTAAACCAAACCTAGGATGTTTAATTCTTGAATCTGGGAAACTCAA-AAACGAAAGTCACTGC-AAACA---ATAACTTGACCTCACGACAGTTAGGGAACAAACTGGGATTAGATACCCCACTATGCCTAACCGTAAA-CTTTAACTTAC----A-CCCA--AATCGCCAGGGAATTACGAGCAACGCTTAAAACCCAAAGGACTTGACGGTGCCCCA-ATCCACCTAGAGGAGCCTGTCCTATAATCGATAACCCCCGTTTAACCTCACCACTCCTAGA-CC-CTCAGTCTGTATATCGCCGTCGTCAGTTTACCACGTGAGTGAT-CCCCGTAAGCAAGAGGACCA--------ATCGCCAAAACGTCAGGTCAAGGTGCAGCATATGAAGTGGGAAGAGATGGGCTACACTCTCTAAC-TTAGAAAATACGAAAGACT----TGATGAAATCTCAGTCTAGAAGGCGGATTTAGTAGTAAAATGAATCTA-GA-GTACTCATTTTAACAC-GGCCCTGGGGCGTGTACACACCG--CCC-GTCACCCTCTTCGAAACTAAACTTAAAGTACATAACACTTCACCTATCTTAAAGAGGAGGCAAGTCGTAACATGGTAAGCTACCGGAAGGTGTGCTTGGAAACAAGGCAAGTCGTAACATGGTAAGCTTACCGGAAGGTGTGCTTGG-AAACAAAACGTAGCTTAAC-TAAAGCATCTCGCTTACACCGAGA-ACATATCTGTTTAACTCAGGTCGCTTTGAGCTAAAAATCTAGCTCT-------ACC---TCCT-C--------ACATGTA--AAC---TTCC---CCC-TATTTTCACTAAACTAAAACATTTCT-ACAGTTCAGTAAAGGAGATTAAAAAA-CTTATTG-AAGCAATA-TAACTTGTACCGCAA-GGGAAAGATGAAATATTAATGAA--AATCTTTAAGCAAAAAATAGTAGAGCTTCTCCCTCGTACCTTTTGCATCATGGTTCAACTAGTCTAATCAAGCAAAAAGCATTGTAGTTTGACCCCCCGAAACTAGACGAGCTACTTCAGGGCAGCTTTATGAGCCAACCCGTCTCTGTGGCAAAAGAGTGGGAAGACCCCTAAGTAGAGGTGATATACCTAACGAGTCTAGTGATAGCTGGTTACTCGAGAAAAGGATTTAAGTCCACCCTAAAGTCCAC------TTAATAAACTA-AAATTC------TCTGACTTTAGAGCAATTCAAATAAGGTACAGCCTATTTGAA-ACAGGAAACAACCTCATCAGACGGGTA--AAAT--TTT----------TTCTTGACCCCAAGTAGGCCTAAAAGCAGCCACCTCTTA-AAAAGCGTCACAGCTTAGTCTCC--C---TA--TTC-CTC------TAATCCCTTACC-ACT-ATTTTAACCCTCTCCCA--CTACCGAGTAATCCTATACT-ATTATAGAATATTTTATGTTGAAACTAGTAATAAGAAGAAAGACCTTCTCTTAAATGCAAGTATAAATCAGAAAGGACAAACCACTGACAATT-AACGCCCATGACCCCCTTTTAGCAACTTTCCTCC-CAAGAAAACCCTAATA-ACC-ACCCACGTTAACCTGACACAAGAGCATTTCAAGAAAGATTTAAAGGAAAAGAAGGAACTCGGCAAATATTGACCCCGCCTGTTTACCAAAAACATCGCCTCTTG-AATA-AAAATAAGAGGTCCAGCCTGCCCAGTGACAAATGTTCAACGGCCGCGGTATCCTAACCGTGCGAAGGTAGCGTAATCACTTGTTCTTTAAATGAGGACTAGTATGAATGGCACCACGAGGGTTGCACTGTCTCCTTTCCCCAATCAATGAAACTAATCTCCCCGTGAAGAAGCGGGGGTACTACTATAAGACGAGAAGACCCTATGGAGCTTTAAATTT-CTCTTCAAACGCCAGACACA-------A----AC-ATCTC-----ACACTTTACA---TTAACCCGACG-CCTTGAAGATGAATTTTAGGTTGGGGTGACCATGGAGAACAAAATAACCTCCACGCTGAAA--AGGCCTCCA-AGCCTTGAGCCGAGGGCTACAACCCAACGCACTAAAAAATTAACACCCATTGACCCAATATTTTTGATCAACGAACCAAGTTACCCTAGGGATAACAGCGCAATCTACTTCAAGAGTCCCTATCGACAAGTGGGTTTACGACCTCGATGTTGGATCAGGGTATCCCAGTGGTGCAGCCGCTACTAAAGGTTCGTTTG-TTCAACGATTAAAACCCT
Sph_dorisae_AY843766 TGGTCCCAGCCTTGTAATCAATTT-----TTACTTAA-TATACACATGCAAGTCTCCGCCCCCCTGTGAAAACGCCC-TTA-AATCCCCTCTAG-GGATGAGGAGCTGATATCAGGCTCAATATTTAGCCCAAAACATCTAGC-TAT-GCCACACCCACAA-GGGAATTCAGCAGTGATTAACATTAGATATTAGCGACAGCTTGATCCAGTTAAAGTAAAA-AGAGCCGGCAAATCTGGTGCCAGCCGCCGCGGTTACACCACGTGGCTCAAATTGAC--CTCTTTCGGCGTAAAGCGTGATTTAAGT---AAA--CTTA-AAA--TATAGTTAAATTAAAATTAAGCAGTAACACGCTTGTGTTTAAGAAAATCAA-TAACGAAAGTTACTAT-AACTC-TATCAACTTGAATTCACAACAACTAGAACACAAACTGGGATTAGATACCCCACTATGCCTAGTCGTAAA-CCTTAACTTAC----A-AATA--AATCGCCTGGGAACTACGAGCAAAGCTTAAAACCCAAAGGACTTGACGGTACCCCAAATCCACCTAGAGGAGCCTGTCCTATAATCGATAACCCCCGCTAAACCTCACCATTTTTAGCTTT-TTCAGCTTGTATACCTCCGTCGTCAGCTTACCACGTGAGCGAACTATAGTGAGCTTAATGTTAA--------TACACCAACACGTCAGGTCAAGGTGCAGCAAATAAAATGGGAAGAGATGGGCTACACTCTCTAAT-TTAGAAAACACGAAAAACTAT---TATGAAA-TTTAGTT-AGAAGGCGGATTTAGAAGTAAAAAGAAAAAATGA-ATGTTCTTTTAAACTT-GGCACTGGGGTGTGTACACACCG--CCC-GTCACCCTCCTCAAAGCATAAAGAC-AGTTTATAACAAATTA-ATGCAC--CATAGAAG---------------------------------------------AGGCAAGTCGTAACATGGTAAGCATACCGGAAGGTGTGCTTGG-AAACAAAATGTAGCTTAAT-TAAAGCCCCTCGCTTACACCGAGT-TAATATCCGTGAAACCCTGATCATTTTGAGCCAAAAATTTAGCCTC-------TCC----TCA-T---------CTTATG--ATA--TCAACTAACCT-ATTATT--ATTAACTAAATCATTTTA-TAAATTTAGTAAAGGTGATTAAAATA-TTTATTT-GAGCTATA-AAAATTGTACCGCAA-GGGAATAATGAAATAAAAATGAAATAAATTTTAAGCAATAAAAAGTAGAGAATTTACCTCGTACCTTTTGCATCATGGTTTAACTAGTAAAACTAAGCATAATGATTTATAGTTTAACTTCCCGAAACTAAGCGAGCTACTTCTAGGCAGCTAAATGAGCAAACCCGTCTCTGTTGCAAAAGAGTGGGAAGACCTTTAAGTAGAGGTGATAGACCTAACGAGCTTAGTGATAGCTGGTTACTCAATAAAAGAATTTTAGTTCTACCTAAAGTTTTT------TTGATAC-TTAAAAATAA--AAC-CTCAACTTTAGAGCTATTCAAATAAGGTACAGCCTATTTGAAGC-AGGACACAACCTAAATCTTTGGGTA--AACA-AATGTT----AA--AT---TTTATTAAGTGGGCCTAAAAGCAGCCACCTTTAA-TATAGCGTCACAGCTTAATTCTA------CA--CAC-ATT------TTATACCTCTAA-TTA-TAATGAACCCTCTTTTA--ATATTGAGTAATTCTATAAT-ATTATAGAAATTATTATGTTAAAACTAGTAATAAGAAA--AGACCTTCTCTTTAATGCAAGTGTAAATCAGATAGGACAAACCACTGATAATT-AACATTAGTAACTAAACTTTAGCAAC----TTAA-CAAGAAAATTCTAATA-AAT--TTTATGTTAACCTAACACAAGAGCATTACAAGAAAGATTAAAAGAAAAAGAAGGAACTCGGCAAACATAAACCTCGCCTGTTTACCAAAAACATCGCCTCTTG-ACAC--ACATAAGAGGTCCAGCCTGCCCAGTGAC-TTTGTTCAACGGCCGCGGTATCCTAACCGTGCGAAGGTAGCGTAATCACTTGTTCTTTAAATGTGGACTAGTATGAATGGCATCACGAAGGTTTTACTGTCTCCTCTTTCTAATCAATGAAACTAATCTCTCCGTGAAGAAACGGAAATACTAATATAAGACGAGAAGACCCTATGGAGCTTTAAACTA-CTTATCATTTGTTTAAAC----TCAC-T----A--ATTTC-----AGAAATTTAATATGTAATCTAACT-TCCTGATAGTTAGTTTTAGGTTGGGGTGACCGCGGAGTATAAAATAACCTCCATAATGAAA--AGGAAT-AC--TTCCTGAACAAAAAGCTACAACTTTATGTACCAAAAAATTGACAC-AATTGACCCAATA-TATTGATCAACGAACCAAGTTACCCTAGGGATAACAGCGCAATCTACTTCAAGAGCTCCTATCGACAAGTAGGTTTACGACCTCGATGTTGGATCAGGGTCTCCCAGTGGTGCAGCCGCTACTAAAGGTTCGTTTG-TTCAACGATTAAAACCCT
Sph_lacteus_AY549367 TGGTCCTAGCCTTG-AATCAGTTT-----TTACTTAT-TATACACATGCAAGTCTCCGCCCCCCTGTGAAAACGCCC-TTA-AACTCCTATTAG-GAATAAGGAGCTGATATCAGGCTCAATTCTTAGCCCAAAACATCTAGC-TAT-GCCACACCCACAA-GGGAATTCAGCAGTGATTAACATTGGATATAAGCGACAGCTTGATCCAGCTAAAGTAAAA-AGAGCCGGCAAATCTGGTGCCAGCCGCCGCGGTTACACCATGTGGCTCAAATTGAC--ATCTTTCGGCGTAAAGCGTGATTTAAGA---GAC--TAAA-AAA--TATAGTTAAACTAGAATTAAGCTGTGACACGCCTGTTTCTAAGAAAAACAA-CAACGAAAGTCACTAT-AGATT-TATCAACTTGAATTCACAACAACTAGGACACAAACTGGGATTAGATACCCCACTATGCCTAGTCGTAAA-CCTTAACTTAC----A-CTAA--AATCGCCCGGGAACTACGAGCAAAGCTTAAAACCCAAAGGACTTGACGGTACCCCAAATCCACCTAGAGGAGCCTGTCCTATAATCGATAACCCCCGTTTAACCTCACCATTTTTAGC-CT-TTCAGCCTGTATACCTCCGTCGTCAGCTTACCTCGTGAGTGAGTTATAGTGAGCTTAATGTCTT--------TACATCAACACGTCAGGTCAAGGTGCAGCATATAAAATGGAAAGAGATGGGCTACACTCTCTAAC-ATAGAAAATACGAAAAACTA---ACATGAAA-TTTAGTT-AGAAGGAGGATTTAGAAGTAAAAAGAAAAAATGA-GTGTTCTTTTTAACCC-GGCACTGGGGTGTGTACACACCG--CCC-GTCACCCTCCTCAAAGCATAAAGAC-AGTAATTAACACACTA-ATGCAA--TACAGAAG---------------------------------------------AGGCAAGTCGTAACATGGTAAGCATACCGGAAGGTGTGCTTGG-AAACAAAATGTAGCTTAAT-TAAAGCGCCTCGCTTACACCGAGT-TGATATCAGTGAAACCCAGATCATTTTGAGCTAAAAATTTAGCCCA-------TAA----TAA-C---------CCCATG--AAAA-ACACTTACCTT-AATCTT--TTAAACTAAATCATTCTC-AAAATTTAGTAAAGGCGATCAAAACA-TTAATTG-GAGCAATA-AAAATAGTACCGTAA-GGGAACAATGAAATAAAAATGAAACAAATTTTAAGCACAAAAAAGTAGAGAATTAACCTCGTACCTTTTGCATCATGATTTAACAAGATAGACTTAGCACAATGAATTATAGTTCAACCTCCCGAAACTAAGCGAGCTACTTCTAGGCAGCTATAAGAGCAAACCCGTCTCTGTTGCAAAAGAGTGGAAAGACCTTTAAGTAGAGGTGACAGACCTAACGAGCATAGTGATAGCTGGTTACTCAAGAAAAGAATTTTAGTTCAACCTAAAGTTTCT------GTAATATTATT-AAATAA--AAC-CTTAACTTTTTAGTTATTCAAATAAGGTACAGCCTATTTGAAAC-AGGATACAACCTAAACCAATGGGTA--AACA--ATGAT----AA--AT---TTAACCAAGTGGGCCTAAAAGCAGCCACCTTTAA-AACAGCGTCATAGCTTAATTTTA------TA--AAC-ATC------TAATTCCCCTTA-TAA-CAATGAACCCATTATTA--ATATTGAGTAATTCTATATA-TTTATAGAAAATTTTATGTTAAAACTAGTAATAAGAAGA-AGACCTTCTCTTTAATGTAAGTGTAAATCAGATAGGACAAACCACTGATAATT-AACATCAATAACTATATTTTAGCAAC----TCAA-CAAGAAAACACTAACT-CAT--TATATGTTAACCTAACACAAGAACATTGCAAGAAAGATTTAAAGAAAAAGAAGGAACTCGGCAAATATTAACCTCGCCTGTTTACCAAAAACATCGCCTCTTG-ATTT-AATATAAGAGGTCCAGCCTGCCCAGTGACTTTTGTTCAACGGCCGCGGTATCCTAACCGTGCGAAGGTAGCGTAATCACTTGTTCTTTAAATAAGGACTAGTATGAATGGCATCACGAAGGTTTTACTGTCTCCTTTTTCTAATCAATGAAACTAATCTCCCCGTGAAGAAGCGGGGATAAATCTATAAGACGAGAAGACCCTATGGAGCTTTAAATTA-TTTATCACTTGCTTAATC---CATTG-T----AT--TTTC-----AGAATTATACCACTTATTCTAGCT-TTCTGATAGTAAATTTTAGGTTGGGGTGACCGCGGAGTAAAAAATAACCTCCGCAATGAAA--GGATA--TT--TTCCTGAACAAAAAGCTACAACTTTATGTACCAAAAAATTGACATAAATTGACCCAATA-TTTTGATCAACGAACCAAGTTACCCTAGGGATAACAGCGCAATCTACTTCAAGAGCTCCTATCGACAAGTAGGTTTACGACCTCGATGTTGGATCAGGGTGTCCCAGTGGTGCAGCCGCTACTAAAGGTTCGTTTG-TTCAACGATTAAAACCCT
Sph_orophilus_DQ380388 ??????????????????????????????????????????????????????????????????????????????TTA-AATCCCCACTAG-GGATAAGGAGCTGGTATCAGGCTCAATTATTAGCCCAAAACACCTAGC-TAT-GCCACACCCACAA-GGGAAATCAGCAGTGATTAACATTGGATATTAGTGACAACTTGATCCAGTTAAAGTAAAA-AGAGCCGGCAAATCTGGTGCCAGCCGCCGCGGTTACACCACGTGGCTCAAATTGAC--CTTTTTCGGCGTAAAGCGTGATTTAAGGA--ACC---TAA-AAA--TATAGTTAAATTAAAATTAAGCTGTGACACGCTTATTTACGAGAAATACAA-TAACGAAAGTTACTAT-AACTA-AATTAACTTGAATTCACATCAGCTAGGGTACAAACTGGGATTAGATACCCCACTATGCCTAACCGTAAA-CTTTAACTTAC----A-CTAA--AATCGCCAGGGAACTACGAGCAAAGCTTAAAACCCAAAGGACTTGACGGTACCCCAAATCCACCTAGAGGAGCCTGTCCTATAATCGATAATCCCCGCTAAACCTCACCATTTTTAGCCTC-TTCAGCCTGTATACCTCCGTCGTCAGCTTACCACGTGAGCGAATTATAGTGAGCTTAATGTTAT--------TACACCAACACGTCAGGTCAAGGTGCAGCAAATAAAATGGAAAGAGATGGGCTACACTCTCTAAA-ATAGAATATACGAAAAACTAG--CTATGAAA-CCTAGTT-TGAAGGCGGATTTAGAAGTAAAAAG??????????????????????????????????????????????????????????????????????????????????????????????????????????????????????????????????????????????????????????????????????????????????????????????????????????????????????????????????????????????????????????????????????????????????????????????????????????????????????????????????????????????????????????????????????????????????????????????????????????????????????????????????????????????????????????????????????????????????????????????????????????????????????????????????????????????????????????????????????????????????????????????????????????????????????????????????????????????????????????????????????????????????????????????????????????????????????????????????????????????????????????????????????????????????????????????????????????????????????????????????????????????????????????????????????????????????????????????????????????????????????????????????????????????????????????????????????????????????????????????????????????????????????????????????????????????????????????????????????????????????????????????????????????????????????????????????????????????????????????????????????????????????????????????????????????????????????????????????????????????????????????????????????????????????????????????????????????????????????????????????????????????????????????????????????????????????????????????????????????????????????????????????????????????????????????????????????????????????????????????????????????????????????????????????????????????????????????????????????????????????????????????????????????????????????????????????????????????????????????????????????????????????????????????????????????????????????????????????????????????????????????????????????????????????????????????????????????????????????????????????????????????????????????????????????????????????????
X_truncata_AY843775 TGGTCCTAACCTTGAAATCAGTTA-----TTACTTAA-TATACACATGCAAGTCTCCGCACCCCTGTGAAAACGCCC-TTA-AATCCATATAAT-GGACAAGGAGCTGGTATCAGGCACAAAAATTAGCCCAAGACACCTAGC-TAT-GCCACACCCACAC-GGGAACTCAGCAGTGATTAACATTGACAATAAGCGACAGCTTGACTCAGTTAAAGTAAAA-AGGGCCGGCAAATCTGGTGCCAGCCGCCGCGGTTACACCATGTGGCTCAAACTGAC--TTTATTCGGCGTAAAGCGTGATTAAAGT---TTCTGATTA-AAC--TGCAATTAAACTGTAATTAAGCTGTGACACGCTTGTATACAAGAAACTCAA-TCACGAAAGTTATTGC-AACCG-TAACAACTTGAACTCACGACAGCTGGGAAACAAACTGGGATTAGATACCCCACTATGCCCAACCGTAAA-CTTTTACTTAC----A-CTTA--CATCGCCAGGGAACTACGAGCTAAGCTTAAAACCCAAAGGACTTGACGGTACCCCATATCCACCTAGAGGAGCCTGTCCTATAATCGATAACCCCCGTTTAACCTCACCATTTTTAGC-TT-ATCAGCCTGTATACCTCCGTCGTCAGCTTACCTCGTGAGCGTCAATTAGTGAGCTTAATGCCCA--------TACGCCAATACGTCAGGTCAAGGTGCAGCAAATAAAATGGAAAGAGATGGGCTACACTATCTAGT-TTAGATAAAACGAAAGACTAC--TTATGAAA-TCTAGTC-GGAAGGCGGATTTAGAAGTAAGAAGAGACCA-AA-GAGCTCTCCTTAACTA-GGCACTGGGGTGTGTACACACCG--CCC-GTCACCCTCTTCAAAGCTCAAACAT-AGTTTTTAACACATTT-TAGCAT--AATAGAAG---------------------------------------------AGGCAAGTCGTAACATGGTAAGTATACCGGAAGGTGTGCTTGG-AAACAAAATGTAGCTTAAC-GAAAGCATCTCGCTTACACCGAGA-CGATATCCGCGAAACCCAGATCATTTTGAGCTAAAAATCTAGCCCT-------ATT----TAT-A---------CCTATG--CAA---AAATA-ACCT-ATCTAA--ACAAACCAAAACATTTTA-ACAATTTAGTAAAGGCGATTAAAAAA-TTAATTA-GAGCCATA-ACAAAAGTACCGCAA-GGGAAAGATGAAATAAAAATGAAACAAATTTCAAGCACAACAAAGTAGAGTTTGACACTCGTGCCTTTTGCATCATGATTTAACTAGTCAAATCAAGCAAAAAGAATTACAGTTTGACATCCCGAAACTAAGCGAGCTACTTCGGGGCAGCCTAACGAGCGAACCCGTCTCTGTTGCAAAAGAGTGGGACGACCCCCAAGTAGCGGTGACAGACCTAACGAGCCTAGTGATAGCTGGTTACTTAAGAAAAGGATTTTAGTCCTGCCCAAAGCATTT------TTAATAT-CTACAAATAA--ACC-CCATGCTTAGGAGTCATTCAAATAAGGTACAGCCTGTTTGAAACAAGGATACAACCTGCACTAATGGGTA--ATA---TGC-TA---AA--AC---ATAATAAAGTGGGCCTAAAAGCAGCCACCTTTAA-AATAGCGTCAAAGCTTACTTATG------AA--AAT-TTT------TAATACCACAAT-ATA-TCTTCAACCCTTTATCC--CTATTAAGTACTTCTATATT-TTTATAGAATATATTATGTTAAAACTAGTAATAAGAAGA-AGACCTTCTCTTAAATGTATCTGTAAATCAGAAAGGACAAACCACTGATAATT-AACACTAATGAACACTAAACAGTAAC----TAAT-CTAGAAAACCCTGTTT-TAT--TGAGTGTTAACCTAACACAAGATCATTACAAGAAAGATTAAAAGAAAAAGAAGGAACTCGGCAAATATTAACCTCGCCTGTTTACCAAAAACATCGCCTCTTG-ACTA-AATATAAGAGGTCCAGCCTGCCCAGTGAC-TAAGTTCAACGGCCGCGGTATCCTAACCGTGCGAAGGTAGCGTAATCACTTGTTCTTTAAATGAGGACTAGTATGAATGGCACCACGAGGGTTATACTGTCTCCTTTTTCTAATCAATGAAACTAATCTCCCCGTGAAGAAGCGGGGATAACCATATAAGACGAGAAGACCCTATGGAGCTTTAAACTT-TATAGCACCAGCTTAATAA--TTTCT-C----AC-ATTTC-----AGAGTATTAACAATAACTCTAGCT-TCATGACTATAAGTTTTAGGTTGGGGTGACCGCGGAGCAAAAATTAACCTCCACATTGAAC--GGAAA--CA--ATCCTGAGCCAAAAGCTACAACTTTAAGCACCAATAAATTGACATCAATTGACCCAATA-TTTTGATCAACGAACCAAGTTACCCTAGGGATAACAGCGCAATCCGCCTCAAGAGCCCCTATCGACAGGCGGGTTTACGACCTCGATGTTGGATCAGGGTACCCCAGTGGTGCAGCCGCTACTAAAGGTTCGTTTG-TTCAACGATTAAAACCCT
;

xgroup
=0 (12S_MAFFT_Q_INS_i)	0 1 2 3 4 5 6 7 8 9 10 11 12 13 14 15 16 17 18 19 20 21 22 23 24 25 26 27 28 29 30 31 32 33 34 35 36 37 38 39 40 41 42 43 44 45 46 47 48 49 50 51 52 53 54 55 56 57 58 59 60 61 62 63 64 65 66 67 68 69 70 71 72 73 74 75 76 77 78 79 80 81 82 83 84 85 86 87 88 89 90 91 92 93 94 95 96 97 98 99 100 101 102 103 104 105 106 107 108 109 110 111 112 113 114 115 116 117 118 119 120 121 122 123 124 125 126 127 128 129 130 131 132 133 134 135 136 137 138 139 140 141 142 143 144 145 146 147 148 149 150 151 152 153 154 155 156 157 158 159 160 161 162 163 164 165 166 167 168 169 170 171 172 173 174 175 176 177 178 179 180 181 182 183 184 185 186 187 188 189 190 191 192 193 194 195 196 197 198 199 200 201 202 203 204 205 206 207 208 209 210 211 212 213 214 215 216 217 218 219 220 221 222 223 224 225 226 227 228 229 230 231 232 233 234 235 236 237 238 239 240 241 242 243 244 245 246 247 248 249 250 251 252 253 254 255 256 257 258 259 260 261 262 263 264 265 266 267 268 269 270 271 272 273 274 275 276 277 278 279 280 281 282 283 284 285 286 287 288 289 290 291 292 293 294 295 296 297 298 299 300 301 302 303 304 305 306 307 308 309 310 311 312 313 314 315 316 317 318 319 320 321 322 323 324 325 326 327 328 329 330 331 332 333 334 335 336 337 338 339 340 341 342 343 344 345 346 347 348 349 350 351 352 353 354 355 356 357 358 359 360 361 362 363 364 365 366 367 368 369 370 371 372 373 374 375 376 377 378 379 380 381 382 383 384 385 386 387 388 389 390 391 392 393 394 395 396 397 398 399 400 401 402 403 404 405 406 407 408 409 410 411 412 413 414 415 416 417 418 419 420 421 422 423 424 425 426 427 428 429 430 431 432 433 434 435 436 437 438 439 440 441 442 443 444 445 446 447 448 449 450 451 452 453 454 455 456 457 458 459 460 461 462 463 464 465 466 467 468 469 470 471 472 473 474 475 476 477 478 479 480 481 482 483 484 485 486 487 488 489 490 491 492 493 494 495 496 497 498 499 500 501 502 503 504 505 506 507 508 509 510 511 512 513 514 515 516 517 518 519 520 521 522 523 524 525 526 527 528 529 530 531 532 533 534 535 536 537 538 539 540 541 542 543 544 545 546 547 548 549 550 551 552 553 554 555 556 557 558 559 560 561 562 563 564 565 566 567 568 569 570 571 572 573 574 575 576 577 578 579 580 581 582 583 584 585 586 587 588 589 590 591 592 593 594 595 596 597 598 599 600 601 602 603 604 605 606 607 608 609 610 611 612 613 614 615 616 617 618 619 620 621 622 623 624 625 626 627 628 629 630 631 632 633 634 635 636 637 638 639 640 641 642 643 644 645 646 647 648 649 650 651 652 653 654 655 656 657 658 659 660 661 662 663 664 665 666 667 668 669 670 671 672 673 674 675 676 677 678 679 680 681 682 683 684 685 686 687 688 689 690 691 692 693 694 695 696 697 698 699 700 701 702 703 704 705 706 707 708 709 710 711 712 713 714 715 716 717 718 719 720 721 722 723 724 725 726 727 728 729 730 731 732 733 734 735 736 737 738 739 740 741 742 743 744 745 746 747 748 749 750 751 752 753 754 755 756 757 758 759 760 761 762 763 764 765 766 767 768 769 770 771 772 773 774 775 776 777 778 779 780 781 782 783 784 785 786 787 788 789 790 791 792 793 794 795 796 797 798 799 800 801 802 803 804 805 806 807 808 809 810 811 812 813 814 815 816 817 818 819 820 821 822 823 824 825 826 827 828 829 830 831 832 833 834 835 836 837 838 839 840 841 842 843 844 845 846 847 848 849 850 851 852 853 854 855 856 857 858 859 860 861 862 863 864 865 866 867 868 869 870 871 872 873 874 875 876 877 878 879 880 881 882 883 884 885 886 887 888 889 890 891 892 893 894 895 896 897 898 899 900 901 902 903 904 905 906 907 908 909 910 911 912 913 914 915 916 917 918 919 920 921 922 923 924 925 926 927 928 929 930 931 932 933 934 935 936 937 938 939 940 941 942 943 944 945 946 947 948 949 950 951 952 953 954 955 956 957 958 959 960 961 962 963 964 965 966 967 968 969 970 971 972 973 974 975 976 977 978 979 980 981 982 983 984 985 986 987 988 989 990 991 992 993 994 995 996 997 998 999 1000 1001 1002 1003 1004 1005 1006 1007 1008 1009 1010 1011 1012 1013 1014 1015 1016 1017 1018 1019 1020 1021 1022 1023 1024 1025 1026 
=1 (12Svalina_MAFFT_Q_INS_i)	1027 1028 1029 1030 1031 1032 1033 1034 1035 1036 1037 1038 1039 1040 1041 1042 1043 1044 1045 1046 1047 1048 1049 1050 1051 1052 1053 1054 1055 1056 1057 1058 1059 1060 1061 1062 1063 1064 1065 1066 1067 1068 1069 1070 1071 1072 1073 1074 1075 1076 1077 1078 1079 1080 1081 1082 1083 1084 1085 1086 1087 1088 1089 1090 1091 1092 1093 1094 1095 1096 1097 
=2 (16S_valina_MAFFT_Q_INS)	1098 1099 1100 1101 1102 1103 1104 1105 1106 1107 1108 1109 1110 1111 1112 1113 1114 1115 1116 1117 1118 1119 1120 1121 1122 1123 1124 1125 1126 1127 1128 1129 1130 1131 1132 1133 1134 1135 1136 1137 1138 1139 1140 1141 1142 1143 1144 1145 1146 1147 1148 1149 1150 1151 1152 1153 1154 1155 1156 1157 1158 1159 1160 1161 1162 1163 1164 1165 1166 1167 1168 1169 1170 1171 1172 1173 1174 1175 1176 1177 1178 1179 1180 1181 1182 1183 1184 1185 1186 1187 1188 1189 1190 1191 1192 1193 1194 1195 1196 1197 1198 1199 1200 1201 1202 1203 1204 1205 1206 1207 1208 1209 1210 1211 1212 1213 1214 1215 1216 1217 1218 1219 1220 1221 1222 1223 1224 1225 1226 1227 1228 1229 1230 1231 1232 1233 1234 1235 1236 1237 1238 1239 1240 1241 1242 1243 1244 1245 1246 1247 1248 1249 1250 1251 1252 1253 1254 1255 1256 1257 1258 1259 1260 1261 1262 1263 1264 1265 1266 1267 1268 1269 1270 1271 1272 1273 1274 1275 1276 1277 1278 1279 1280 1281 1282 1283 1284 1285 1286 1287 1288 1289 1290 1291 1292 1293 1294 1295 1296 1297 1298 1299 1300 1301 1302 1303 1304 1305 1306 1307 1308 1309 1310 1311 1312 1313 1314 1315 1316 1317 1318 1319 1320 1321 1322 1323 1324 1325 1326 1327 1328 1329 1330 1331 1332 1333 1334 1335 1336 1337 1338 1339 1340 1341 1342 1343 1344 1345 1346 1347 1348 1349 1350 1351 1352 1353 1354 1355 1356 1357 1358 1359 1360 1361 1362 1363 1364 1365 1366 1367 1368 1369 1370 1371 1372 1373 1374 1375 1376 1377 1378 1379 1380 1381 1382 1383 1384 1385 1386 1387 1388 1389 1390 1391 1392 1393 1394 1395 1396 1397 1398 1399 1400 1401 1402 1403 1404 1405 1406 1407 1408 1409 1410 1411 1412 1413 1414 1415 1416 1417 1418 1419 1420 1421 1422 1423 1424 1425 1426 1427 1428 1429 1430 1431 1432 1433 1434 1435 1436 1437 1438 1439 1440 1441 1442 1443 1444 1445 1446 1447 1448 1449 1450 1451 1452 1453 1454 1455 1456 1457 1458 1459 1460 1461 1462 1463 1464 1465 1466 1467 1468 1469 1470 1471 1472 1473 1474 1475 1476 1477 1478 1479 1480 1481 1482 1483 1484 1485 1486 1487 1488 1489 1490 1491 1492 1493 1494 1495 1496 1497 1498 1499 1500 1501 1502 1503 1504 1505 1506 1507 1508 1509 1510 1511 1512 1513 1514 1515 1516 1517 1518 1519 1520 1521 1522 1523 1524 1525 1526 1527 1528 1529 1530 1531 1532 1533 1534 1535 1536 1537 1538 1539 1540 1541 1542 1543 1544 1545 1546 1547 1548 1549 1550 1551 1552 1553 1554 1555 1556 1557 1558 1559 1560 1561 1562 1563 1564 1565 1566 1567 1568 1569 1570 1571 1572 1573 1574 1575 1576 1577 1578 1579 1580 1581 1582 1583 1584 1585 1586 1587 1588 1589 1590 1591 1592 1593 1594 1595 1596 1597 1598 1599 1600 1601 1602 1603 1604 1605 1606 1607 1608 1609 1610 1611 1612 1613 1614 1615 1616 1617 1618 1619 1620 1621 1622 1623 1624 1625 1626 1627 1628 1629 1630 1631 1632 1633 1634 1635 1636 1637 1638 1639 1640 1641 1642 1643 1644 1645 1646 1647 1648 1649 1650 1651 1652 1653 1654 1655 1656 1657 1658 1659 1660 1661 1662 1663 1664 1665 1666 1667 1668 1669 1670 1671 1672 1673 1674 1675 1676 1677 1678 1679 1680 1681 1682 1683 1684 1685 1686 1687 1688 1689 1690 1691 1692 1693 1694 1695 1696 1697 1698 1699 1700 1701 1702 1703 1704 1705 1706 1707 1708 1709 1710 1711 1712 1713 1714 1715 1716 1717 1718 1719 1720 1721 1722 1723 1724 1725 1726 1727 1728 1729 1730 1731 1732 1733 1734 1735 1736 1737 1738 1739 1740 1741 1742 1743 1744 1745 1746 1747 1748 1749 1750 1751 1752 1753 1754 1755 1756 1757 1758 1759 1760 1761 1762 1763 1764 1765 1766 1767 1768 1769 1770 1771 1772 1773 1774 1775 1776 1777 1778 1779 1780 1781 1782 1783 1784 1785 1786 1787 1788 1789 1790 1791 1792 1793 1794 1795 1796 1797 1798 1799 1800 1801 1802 1803 1804 1805 1806 1807 1808 1809 1810 1811 1812 1813 1814 1815 1816 1817 1818 1819 1820 1821 1822 1823 1824 1825 1826 1827 1828 1829 1830 1831 1832 1833 1834 1835 1836 1837 1838 1839 1840 1841 1842 1843 1844 1845 1846 1847 1848 1849 1850 1851 1852 1853 1854 1855 1856 1857 1858 1859 1860 1861 1862 1863 1864 1865 1866 1867 1868 1869 1870 1871 1872 1873 1874 1875 1876 1877 1878 1879 1880 1881 1882 1883 1884 1885 1886 1887 1888 1889 1890 1891 1892 1893 1894 1895 1896 1897 1898 1899 1900 1901 1902 1903 1904 1905 1906 1907 1908 1909 1910 1911 1912 1913 1914 1915 1916 1917 1918 1919 1920 1921 1922 1923 1924 1925 1926 1927 1928 1929 1930 1931 1932 1933 1934 1935 1936 1937 1938 1939 1940 1941 1942 1943 1944 1945 1946 1947 1948 1949 1950 1951 1952 1953 1954 1955 1956 1957 1958 1959 1960 1961 1962 1963 1964 1965 1966 1967 1968 1969 1970 1971 1972 1973 1974 1975 1976 1977 1978 1979 1980 1981 1982 1983 1984 1985 1986 1987 1988 1989 1990 1991 1992 1993 1994 1995 1996 1997 1998 1999 2000 2001 2002 2003 2004 2005 2006 2007 2008 2009 2010 2011 2012 2013 2014 2015 2016 2017 2018 2019 2020 2021 2022 2023 2024 2025 2026 2027 2028 2029 2030 2031 2032 2033 2034 2035 2036 2037 2038 2039 2040 2041 2042 2043 2044 2045 2046 2047 2048 2049 2050 2051 2052 2053 2054 2055 2056 2057 2058 2059 2060 2061 2062 2063 2064 2065 2066 2067 2068 2069 2070 2071 2072 2073 2074 2075 2076 2077 2078 2079 2080 2081 2082 2083 2084 2085 2086 2087 2088 2089 2090 2091 2092 2093 2094 2095 2096 2097 2098 2099 2100 2101 2102 2103 2104 2105 2106 2107 2108 2109 2110 2111 2112 2113 2114 2115 2116 2117 2118 2119 2120 2121 2122 2123 2124 2125 2126 2127 2128 2129 2130 2131 2132 2133 2134 2135 2136 2137 2138 2139 2140 2141 2142 2143 2144 2145 2146 2147 2148 2149 2150 2151 2152 2153 2154 2155 2156 2157 2158 2159 2160 2161 2162 2163 2164 2165 2166 2167 2168 2169 2170 2171 2172 2173 2174 2175 2176 2177 2178 2179 2180 2181 2182 2183 2184 2185 2186 2187 2188 2189 2190 2191 2192 2193 2194 2195 2196 2197 2198 2199 2200 2201 2202 2203 2204 2205 2206 2207 2208 2209 2210 2211 2212 2213 2214 2215 2216 2217 2218 2219 2220 2221 2222 2223 2224 2225 2226 2227 2228 2229 2230 2231 2232 2233 2234 2235 2236 2237 2238 2239 2240 2241 2242 2243 2244 2245 2246 2247 2248 2249 2250 2251 2252 2253 2254 2255 2256 2257 2258 2259 2260 2261 2262 2263 2264 2265 2266 2267 2268 2269 2270 2271 2272 2273 2274 2275 2276 2277 2278 2279 2280 2281 2282 2283 2284 2285 2286 2287 2288 2289 2290 2291 2292 2293 2294 2295 2296 2297 2298 2299 2300 2301 2302 2303 2304 2305 2306 2307 2308 2309 2310 2311 2312 2313 2314 2315 2316 2317 2318 2319 2320 2321 2322 2323 2324 2325 2326 2327 2328 2329 2330 2331 2332 2333 2334 2335 2336 2337 2338 2339 2340 2341 2342 2343 2344 2345 2346 2347 2348 2349 2350 2351 2352 2353 2354 2355 2356 2357 2358 2359 2360 2361 2362 2363 2364 2365 2366 2367 2368 2369 2370 2371 2372 2373 2374 2375 2376 2377 2378 2379 2380 2381 2382 2383 2384 2385 2386 2387 2388 2389 2390 2391 2392 2393 2394 2395 2396 2397 2398 2399 2400 2401 2402 2403 2404 2405 2406 2407 2408 2409 2410 2411 2412 2413 2414 2415 2416 2417 2418 2419 2420 2421 2422 2423 2424 2425 2426 2427 2428 2429 2430 2431 2432 2433 2434 2435 2436 2437 2438 2439 2440 2441 2442 2443 2444 2445 2446 2447 2448 2449 2450 2451 2452 2453 2454 2455 2456 2457 2458 2459 2460 2461 2462 2463 2464 2465 2466 2467 2468 2469 2470 2471 2472 2473 2474 2475 2476 2477 2478 2479 2480 2481 2482 2483 2484 2485 2486 2487 2488 2489 2490 2491 2492 2493 2494 2495 2496 2497 2498 2499 2500 2501 2502 2503 2504 2505 2506 2507 2508 2509 2510 2511 2512 2513 2514 2515 2516 2517 2518 2519 2520 2521 2522 2523 2524 2525 2526 2527 2528 2529 2530 2531 2532 2533 2534 2535 2536 2537 2538 2539 2540 2541 2542 2543 2544 2545 2546 2547 2548 2549 2550 2551 2552 2553 2554 2555 2556 2557 2558 2559 2560 2561 2562 2563 2564 2565 2566 2567 2568 2569 2570 2571 2572 2573 2574 2575 2576 2577 2578 2579 2580 2581 2582 2583 2584 2585 2586 2587 2588 2589 2590 2591 2592 2593 2594 2595 2596 2597 2598 2599 2600 2601 2602 2603 2604 2605 2606 2607 2608 2609 2610 2611 2612 2613 2614 2615 2616 2617 2618 2619 2620 2621 2622 2623 2624 2625 2626 2627 2628 2629 2630 2631 2632 2633 

;


agroup
=0 (LENGTH_ATLEAST_400) 0 1 2 3 4 5 6 7 8 9 10 11 12 13 14 15 16 17 18 19 20 21 22 23 24 25 26 27 28 29 30 31 32 33 34 35 36 37 38 39 40 41 42 43 44 45 46 47 48 49 50 51 52 53 54 55 56
=1 (LENGTH_ATLEAST_600) 0 1 2 3 4 5 6 7 8 9 10 11 12 13 14 15 16 17 18 19 20 21 22 23 24 25 26 27 28 29 30 31 32 33 34 35 36 37 38 39 40 41 42 43 44 45 46 47 48 49 50 51 52 53 54 55 56
=2 (LENGTH_ATLEAST_800) 0 1 2 3 4 5 6 7 8 9 10 11 12 13 14 15 16 17 18 19 20 21 22 23 24 25 26 27 28 29 30 31 32 33 34 35 36 37 38 39 40 41 43 44 45 46 47 48 49 50 51 52 53 54 56
=3 (LENGTH_ATLEAST_1000) 0 1 2 4 6 7 8 9 10 11 12 14 15 16 17 18 19 20 22 23 24 25 28 29 30 31 32 33 34 35 37 38 39 40 43 44 45 46 47 48 49 50 51 52 53 54 56
=4 (LENGTH_ATLEAST_1200) 0 1 2 4 6 7 8 9 10 11 12 14 15 16 17 18 20 22 23 24 25 28 29 30 32 34 37 38 39 40 43 44 45 46 47 48 49 50 51 52 53 54 56
=5 (LENGTH_ATLEAST_1400) 0 1 2 4 6 7 8 9 10 11 12 14 15 16 17 18 20 22 23 24 25 29 30 32 34 37 38 39 40 43 44 45 46 47 48 49 50 51 52 53 54 56
=6 (LENGTH_ATLEAST_1600) 0 1 2 4 6 7 8 9 11 12 14 15 16 17 18 20 22 23 24 25 29 30 32 34 37 38 39 40 43 44 45 46 47 48 49 50 51 52 53 54 56
=7 (LENGTH_ATLEAST_2000) 0 1 2 4 6 7 8 9 11 12 14 15 17 18 20 23 24 25 30 32 34 37 38 39 40 43 44 45 46 47 48 49 50 51 52 53 54 56
=8 (CHARSETS_ATLEAST_3) 0 1 2 4 6 7 8 9 11 12 15 17 18 20 23 24 25 30 32 34 37 38 39 40 43 44 45 46 47 48 49 50 51 52 53 54 56
=9 (CHARSETS_ATLEAST_2) 0 1 2 4 6 7 8 9 10 11 12 13 14 15 16 17 18 19 20 22 23 24 25 26 28 29 30 31 32 33 34 37 38 39 40 43 44 45 46 47 48 49 50 51 52 53 54 56
=10 (TAXA_HAVING_12S_MAFFT_Q_INS_i) 0 1 2 3 4 5 6 7 8 9 10 11 12 13 14 15 16 17 18 19 20 21 22 23 24 25 26 27 28 30 31 32 33 34 35 36 37 38 39 40 41 42 43 44 45 46 47 48 49 50 51 52 53 54 55 56
=11 (TAXA_HAVING_12Svalina_MAFFT_Q_INS_i) 0 1 2 4 6 7 8 9 11 12 15 17 18 19 20 23 24 25 29 30 31 32 33 34 37 38 39 40 43 44 45 46 47 48 49 50 51 52 53 54 56
=12 (TAXA_HAVING_16S_valina_MAFFT_Q_INS) 0 1 2 4 6 7 8 9 10 11 12 13 14 15 16 17 18 20 22 23 24 25 26 28 29 30 32 34 37 38 39 40 43 44 45 46 47 48 49 50 51 52 53 54 56
;
