# Supplementary material for: The 100th: An appealing new species of Dendropsophus (Amphibia: Anura: Hylidae) from northeastern Brazil
Source: PLoS One. 2017 Mar 8;12(3):e0171678. doi: 10.1371/journal.pone.0171678 (PMC5342187; doi:10.1371/journal.pone.0171678)
Supplement: S2 File — (NEX) [file pone.0171678.s005.nex]

#NEXUS
[Written by SequenceMatrix 1.7.9 on Fri Nov 25 13:36:44 BRT 2016]

BEGIN DATA;
	DIMENSIONS NTAX=63 NCHAR=2639;
	FORMAT DATATYPE=DNA GAP=- MISSING=? ;
MATRIX
4087_manonegra TGGTCCCAGCCTTGGGATCAGTTA-----CTACTT-AATATACACATGCAAGTCTCCACCCCCCTGTGAAAACGCCC-TT--AACCCCTCTAAG-GGGCAAGGAGCTGGTATCAGGCACAAAAATTAGCCCAAGACACCTAGC-TAC-GCCACACCCTCAC-GGGAATTCAGCAGTGATTAACATTGAATATAAGCGCCAGCTTGAATCAGTTAAAGTAGAA-AGAGCCGGCTAATCTGGTGCCAGCCGCCGCGGTTACACCATGTGGCTCAAACTGAC--CCTTTTCGGCGTAAAGCGTGATTAAAGT--CAA-T--CTTT-TAC--TGCAATTAAACTAGAATTAAGCCGTGACACGCTTGTTATTAAGAAACCTCATTAACGAAAGTCATTGC-ACTCC-TAACAACTTGAACTCACGACAGCTAGGAAACAAACTGGGATTAGATACCCCACTATGCCTAGCCGTAAA-CTTTAATTTAC----CCCCTC--CCCCGCCCGGGAACTACGAGCAAAGCTTAAAACCCAAGGGACTTGACGGTACCCCAAATCCACCTAGAGGAGCCTGTCCTATAATCGATAACCCCCGTTTTACCTCACCCCTTCTTGTTT--TCAGCCTGTATACCTCCGTCGTCAGCTTACCACGTGAGCGCCAATTAGTGAGCTTAATGCCC--------CTACGCCAACACGTCAGGTCAAGGTGCAGCATATGAAGCGGAAAGAGATGGGCTACACTGTCTACT-TTAGACCACACGAAAGACTAT--ATATGAAA-CCTAGTC-GGAAGGCGGATTTAGAAGTAAAAGAAAAGTA-GC-GTGCTTCATTTAACTTAGGCCCTGGGGTGTGTACACACCG--CCC-GTCACCCTCTTCGAAGATTCGACGTAAGTTCTTGACACAAT-TGAGCTT----CCCAGAAGAGGCAAGTCGTAACATGGTAAG-TA----------TACC------------------------------------GGAAGGTGTGCTTGG-AAACAAGATGTAGCTTAAT-TAAAGCATCTCGCTTACACCGAGA-AAATATTTGTGAAACCCTAATCATCTTGAGCTAAAAATCTAGCCCTATTCCCTTTT-ATGAAGCCCCT-----ATC--TCA---------CCCT---AT---ATAAACTAAAACATTTA--TTTGATTAGTAAAGGAGATTGAAAAA-CTAATTA-GAGCTATA-ACGACAGTACCGCAA-GGAAAAGATGAAATAAAAATGAAACAAAATTAAAGCACTAAAAAGCAGCGCTACACTCTCGTACCTTTTGCATCATGGTTTAACTAGTTTAATCAAGCAAAAAGCACTCCAGTTTGACTCCCCGAAACTAGACGAGCTACTTCGAGGCAGCTTAATGAGCACACCCGTCTCTGTTGCAAAAGAGTGGGAAGACCCCCAAGTAGCGGTGACAGACCTAACGAGTCTAGTGATAGCTGGTTTCTTAAGAAAAGGATTTTAGTCCTGTCTAAAGCATAC------TTAATCT-CTTTAAATGCCCCCC-CC--CCGCTTTAGTTCCACTCAAATGAGGTACAGCCCGTTTGAAATAAGGATACAACCTATTCTAAAGGGTA--ATT----TATTAAA-TCAACCAATAAACAAGTGGGCCTAAAAGCAGCCACCTTTAA-AATAGCGTCAAAGCTTATTTATT-ACC--CCC-CCC-CCC-----CAATTCCATAAT-ATC-CACTGAACCCTTTACTC--ATATTAAGTTATTCTATA-TT-ATTATAGAAGCCACTATGTTAAAACTAGTAATAAGAGG--CAGTGCCTCTCTTAAATGTAAGCATAAGTCAGAAAGGACCCACCACTGATAATC-AACGTCCTTGACTACAAAACAGCAAC--TT--CT-CTAGAAAACCCTGCTA-TCA--CTGACGTTAACCTAACACTAGCACATTTCAAGAAAGATTAAAAGAAAAAGAAGGAACTCGGCAAACATTAACCTCGCCTGTTTACCAAAAACATCGCCTCTTG-TATA--ATATAAGAGGTCCAGCCTGCCCAGTGAC-CTAGTTCAACGGCCGCGGTATCCTAACCGTGCGAAGGTAGCGTAATCACTTGTTCTTTAAATGAGGACTAGTATGAATGGCACCACGA-GGGTTACACTGTCTCCTTTTTCCAATCAATAAAACTGATCTTCCCGTGAAGAAGCGGGAATTATAATATTAGACGAGAAGACCCTATGGAGCTTCAAACTA-TATAGCACTGACTT----TTA--CAC-TT-T----AC-TCTTC----AGAGTCCT-ATACTTATTCTGCTCT-TTTTGACTATTAGTTTTGGGTTGGGGTGACCGCGGAGCAAAGATTAACCTCCATGATGAAC--AAAA-C-CA---CTTTTGAACCAAAAGCCACAACTTTAAGCACCAATAAACTGACATAAATTGACCC-ATT-TTTTGACCAACGAACCAAGTTACCCTAGGGATAACAGCGCAATCCACTTCAAGAGCCCCTATCGACAAGTGGGTTTACGACCTCGATGTTGGATCAGGGTATCCTAGTGGTGCAGCCGCTACTAAAGGTTCGTTTG-TTCAACGATTAAAACCCT
4501_nekronastes TGGTCCCAGCCTTGATATTAGTTT-----TTACTT-AAATTACACATGCAAGTTTCCGCCCCCCTGTGAAAACGCCC-TTT-AGCCCCTCTAAG-GGGCAAGGAGCTGGTATCAGGCACAAAATTTAGCCCAAAACACCTAGC-TAC-GCCACATCTACAC-AGGATTTCAGCAGTGATTAACATTGAATATAAGCGCCAGCTTGATTCAGTTAAAGTAAAA-TGAGCCGGCAAATCTGGTGCCAGCCGCCGCGGTTACACCATGTGGCTCAAGCTAAT--ATCCCCCGGCGTAAAGCGTGATTAAAGT--T-A-T--CCCT-TTC--TGCAGTTAAACTAAAATTAAGCTGTGACACGCTTGTTCTTAGGAAGCCCAA-AAACGAAAGTCACTGCAACCCC-TAACAACTTGAATTCACGACAGCTAGGAAACAAACTGGGATTAGATACCCCACTATGCCTAGCCGTAAA-CCTTTATTTAC----CCTCT---CCCCGCCAGGGAACTACGAGCAAAGCTTAAAACCCAAAGGACTTGACGGTATCCTACATCCACCTAGAGGAGCCTGTCCTATAATCGATAACCCCCGCTTTACCTCACCACTTCTAGCTT-ATCAGCTTGTATACCTCCGTCGTCAGCTTACCTCGTGAGCGTCATCTAGTGAGCAAAATGCCC--------CTACGCCAACACGTCAGGTCAAGGTGCAGCACATGGAGTGGGAAGAGATGGGCTACACTATCTATT-TTAGATTACACGAAAGACTAC--GTATGAAA-CCTAGTC-AGAAGGCGGATTTAGAAGTAAAGAAAGATCA-CT-ACGCTTCCTTTAACTT-GGCACTGGGATGTGTACACACCG--CCC-GTCACCCTCTTCAAAGCTTCAACGT-AGTTTTTAACATAAC-TAAGCAC----TGTAGAAGAGGCAAGTCGTAACATGGTAAG-TA----------TACC------------------------------------GGAAGGTGTGCTTGG-AAACAAGATATAGCTTAAT-AAAAGCCTCTCGCTTACACCGAGA-AAATATCTGCGGGANNCNNNTTATCTTGNGCTGAAAACCTAGCCCTATTTNACCAA-ATNNNNTNTNA---A-TCC--ACA---------CCC---------ACAAACTAAAACATTTAC-CCTGTCTAGTAAAGGCGATTGAAAAA-TTAATTA-GAGCTATA-ACAGTAGTACCGCAA-GGTAAAGGTGAAATAAAAATGAAACAAATTTTAAGCAGGAAAAAGCAGAGATTAAAACTCGTACCTTTTGCATCATGGTTTAACTAGTCTAATCAAGCAAAAAGAACTTCAGTTTGACCCCCCGAAACTAGACGAGCTACTTCGAGGCAGCTTAATGAGCACACCCGTCTCTGTTGCAAAAGAGTGGGACGACCCCTAAGTAGCGGTGACAGACCTAACGAGCCTAGTGATAGCTGGTTACTTAAGAAAAGGATTTTAGTCCTGCCTAAAGCATTCT-----TTAATTT-ACTTAAATGA--GCC-CT--GTGCTTTAGCGTCATTCAAATGAGGTACAGCCCGTTTGAAAC-AGGATACAACCTGCATTAATGGGTA--A-C----CCCCCCC-CCCCCCCATAATTAAGTTGGCCTAAAAGCAGCCACCTTTAA-AATAGCGTCAAAGCTTATTTATG-TC-------TAC-ACC-----TAATCCCGCACC-ACA-CCCGGAACCCTTTACTT--GTATTAAGTTTTTCTATA-CT-TATATAGAAGCTATTATGTTAGAACTAGTAATAAGAAG-ATAGCACTTCTCTTAGATGCAAGTGTAAATCAGAAAGGACAGACCACTGATAATT-ACCGCCGATGCCTACAAAACAGCAAC--TT--CT-CTAGAAAACCCCGTTA-TTC--TAAGCGTTAATCTAACACCAGAGCATCTCAAGAAAGATTAAAAGAAAAAGAAGGAACTCGGCAAACATTAACCTCGCCTGTTTACCAAAAACATCGCCTCTTG-TTTC--TTATAAGAGGTCTAGCCTGCCCAGTGAC-AAAGTTCAACGGCCGCGGTATCCTAACCGTGCGAAGGTAGCGTAATCACTTGTTCTTTAAATGAGGACTAGTATGAATGGCATCACGA-GGGTTATGCTGTCTCCTTTTTCTAATCAATGAAACTGATCTCCCCGTGAAGAAACGGGGATACCTATATAAGACGAGAAGACCCTATGGAGCTTCAAACTA-CATGGCACTGGCTT-----TA--TAT-TT-T----CTAATTTG----AGAATTCTAACATCTATTCTAGCCT-TTTTGACCATAAGTTTTGGGTTGGGGTGACCACGGAGTAAAAATTAACCTCCATGTTGAAC--AGGA-C-TA---CTCCTGAACCAAAGGCTACAACCTTAAGCACCAATAAACTGACATGAATTGACCCAAAT-TTTTGAGCAACGAACCAAGTTACCCTAGGGATAACAGCGCAATCCACTTCAAGAGCCCCTATCGACAAGTGGGTTTACGACCTCGATGTTGGATCAGGGTGTCCCAGTGGTGCAGCCGCTACTAAAGGTTCGTTTG-TTCAACGATTAAAACCCT
4518_neckronastes TGGTCCCAGCCTTGATATTAGTTT-----TTACTT-AAATTACACATGCAAGTTTCCGCCCCCCTGTGAAAACGCCC-TTT-AGCCCCTCTAAG-GGGCAAGGAGCTGGTATCAGGCACAAAATTTAGCCCAAAACACCTAGC-TAC-GCCACATCTACAC-AGGATTTCAGCAGTGATTAACATTGAATATAAGCGCCAGCTTGATTCAGTTAAAGTAAAA-TGAGCCGGCAAATCTGGTGCCAGCCGCCGCGGTTACACCATGTGGCTCAAGCTAAT--ATCCCCCGGCGTAAAGCGTGATTAAAGT--T-A-T--CCCT-TTC--TGCAGTTAAACTAAAATTAAGCTGTGACACGCTTGTTCTTAGGAAGCCCAA-AAACGAAAGTCACTGCAACCCC-TAACAACTTGAATTCACGACAGCTAGGAAACAAACTGGGATTAGATACCCCACTATGCCTAGCCGTAAA-CCTTTATTTAC----CCTCT---CCCCGCCAGGGAACTACGAGCAAAGCTTAAAACCCAAAGGACTTGACGGTATCCTACATCCACCTAGAGGAGCCTGTCCTATAATCGATAACCCCCGCTTTACCTCACCACTTCTAGCTT-ATCAGCTTGTATACCTCCGTCGTCAGCTTACCTCGTGAGCGTCATCTAGTGAGCAAAATGCCC--------CTACGCCAACACGTCAGGTCAAGGTGCAGCACATGGAGTGGGAAGAGATGGGCTACACTATCTATT-TTAGATTACACGAAAGACTAC--GTATGAAA-CCTAGTC-AGAAGGCGGATTTAGAAGTAAAGAAAGATCA-CT-ACGCTTCCTTTAACTT-GGCACTGGGATGTGTACACACCG--CCC-GTCACCCTCTTCAAAGCTTCAACGT-AGTTTTTAACATAAC-TAAGCAC----TGTAGAAGAGGCAAGTCGTAACATGGTAAG-TA----------TACC------------------------------------GGAAGGTGTGCTTGG-AAACAAGATATAGCTTAAT-AAAAGCCTCTCGCTTACACCGAGA-AAATATCTGCGGGACCCAGATTATCTTGAGCTGAAAACCTAGCCCTATTTTACCAA-ANGCTTTCTGA---A-TCC--ACA---------CCC---------ACAAACTAAAACATTTAC-CCTGTCTAGTAAAGGCGATTGAAAAA-TTAATTA-GAGCTATA-ACAGTAGTACCGCAA-GGTAAAGGTGAAATAAAAATGAAACAAATTTTAAGCAGGAAAAAGCAGAGATTAAAACTCGTACCTTTTGCATCATGGTTTAACTAGTCTAATCAAGCAAAAAGAACTTCAGTTTGACCCCCCGAAACTAGACGAGCTACTTCGAGGCAGCTTAATGAGCACACCCGTCTCTGTTGCAAAAGAGTGGGACGACCCCTAAGTAGCGGTGACAGACCTAACGAGCCTAGTGATAGCTGGTTACTTAAGAAAAGGATTTTAGTCCTGCCTAAAGCATTCT-----TTAATTT-ACTTAAATGA--GCC-CT--GTGCTTTAGCGTCATTCAAATGAGGTACAGCCCGTTTGAAAC-AGGATACAACCTGCATTAATGGGTA--ACC----CCCCCCC-CCCCCCCATAATTAAGTTGGCCTAAAAGCAGCCACCTTTAA-AATAGCGTCAAAGCTTATTTATG-TC-------TAC-ACC-----TAATCCCGCACC-ACA-CCCGGAACCCTTTACTT--GTATTAAGTTTTTTTATA-CT-TATATAGAAGCTATTATGTTAGAACTAGTAATAAGAAG-ATAGCACTTCTCTTAGATGCAAGTGTAAATCAGAAAGGACAGACCACTGATAATT-ACCGCCGATGCCTACAAAACAGCAAC--TT--CT-CTAGAAAACCCCGTTA-TTC--TAAGCGTTAATCTAACACCAGAGCATCTCAAGAAAGATTAAAAGAAAAAGAAGGAACTCGGCAAACATTAACCTCGCCTGTTTACCAAAAACATCGCCTCTTG-TTTC--TTATAAGAGGTCTAGCCTGCCCAGTGAC-AAAGTTCAACGGCCGCGGTATCCTAACCGTGCGAAGGTAGCGTAATCACTTGTTCTTTAAATGAGGACTAGTATGAATGGCATCACGA-GGGTTATGCTGTCTCCTTTTTCTAATCAATGAAACTGATCTCCCCGTGAAGAAACGGGGATACCTATATAAGACGAGAAGACCCTATGGAGCTTCAAACTA-CATGGCACTGGCTT-----TA--TAT-TT-T----ATAATTTG----AGAATTCTAACATCTATTCTAGCCT-TTTTGACCATAAGTTTTGGGTTGGGGTGACCACGGAGTAAAAATTAACCTCCATGTTGAAC--AGGA-C-TA---CTCCTGAACCAAAGGCTACAACCTTAAGCACCAATAAACTGACATGAATTGACCCAAAT-TTTTGAGCAACGAACCAAGTTACCCTAGGGATAACAGCGCAATCCACTTCAAGAGCCCCTATCGACAAGTGGGTTTACGACCTCGATGTTGGATCAGGGTGTCCCAGTGGTGCAGCCGCTACTAAAGGTTCGTTTG-TTCAACGATTAAAACCCT
D_allenorum_DQ380348 ?????????????????????TTA-----TTACTT-AATATACACATGCAAGTATCCGCATCCCTGTGAAAACGCCC-TTA-AATCCCTAGAAG-GGATAAGGAGCTGGTATCAGGCAC-AAATTAAGCCCAAGACACCTAGC-TAC-GCCACACCCACAC-GGGAACTCAGCAGTGATTAACATTGAATATAAGCGACAGCTTGAATCAGTTAAAGTAAAA-AGAGCCGGCAAATCTGGTGCCAGCCGCCGCGGTTACACCACGTGGCTCAAACTGAC--TTCTTACGGCGTAAAGCGTGATTAAAGT--TTC-CA-CTCC-AAC--TGCAATTAAACTAAAACTAAGCCGTGACACGCTTGTTACTAAGAAACCCAA-AAACGAAAGTTATTGC-AACAT-ATATAACTTGAACCCACGACAGCTAAGAAACAAACTGGGATTAGATACCCCACTATGCTTAGCCGTAAA-CCTTTACTTAC----A-CCAC--CATCGCCCGGGAACTACGAGCAAAGCTTAAAACCCAAAGGACTTGACGGTACCCCAAATCCACCTAGAGGAGCCTGTCCTATAATCGATAACCCCCGCTTAACCTCACCACTTCTAGCCC-ATCAGCCTGTATACCTCCGTCGTCAGCTTACCACGTGAGCGCTAATTAGTGAGCTTAATGCCC--------TTACACCAACACGTCAGGTCAAGGTGCAGCATATGAAGTGGGAAGAGATGGGCTACACTATCTAAT-ATAGATAAAACGAAAGACTAC--CTATGAAA-CCTAGTC-AGAAGGCGGATTTAGAAGTAAAGAAAGAACA-AT-GTGCTTACTTTAACTC-GGCACTGGGGTGTGTACACACCG--CCC-GTCACCCTCTTCAAAGCTAATTTTT-AGTCTATAACACACT-TTAGCAG----ATTAGAAGAGGCAAGTCGTAACATGG????????????????????????????????????????????????????????????????????????????????????????????????????????????????????????????????????????????????????????????????????????????????????????????????????????????????????????????????????????????????????????????????????????????????????????????????????????????????????????????????????????????????????????????????????????????????????????????????????????????????????????????????????????????????????????????????????????????????????????????????????????????????????????????????????????????????????????????????????????????????????????????????????????????????????????????????????????????????????????????????????????????????????????????????????????????????????????????????????????????????????????????????????????????????????????????????????????????????????????????????????????????????????????????????????????????????????????????????????????????????????????????????????????????????????????????????????????????????????????????????????????????????????????????????????????????????????????????????????????????????????????????????????????????????????????????????????????????????????????????????????????????????????????????????????????????????????????????????????????????????????????????????????????????????????????????????????????????????????????????????????????????????????????????????????????????????????????????????????????????????????????????????????????????????????????????????????????????????????????????????????????????????????????????????????????????????????????????????????????????????????????????????????????????????????????????????????????????????????????????????????????????????????????????????????????????????????????????????????????????????????
D_anceps_AY843597 TGGTCCTAGCCTTGAGCTCAGTTA-----TTACTT-AATATACACATGCAAGTCTCCGCACCCCTGTGAAAACGCCC-TTA-AACCCCTCCAAG-GGGCAAGGAGCTGGTATCAGGCCCAAAATTTAGCCCAAGACACCTAGC-TAT-GCCACACCCACAC-GGGAATTCAGCAGTGATTAACATTGAGTATAAGCGCCAGCTTGAATCAGTTAAAGTAAAA-AGAGCCGGCAAATCTGGTGCCAGCCGCCGCGGTTACACCATGTGGCTCAAACTGAC--CTCCTCCGGCGTAAAGCGTGATTAAAGT--CTA-T--ACTT-TAC--TGCAATTAAACCAGAATTAAGCTGTGACACGCTTATTCCTGAGAAACCCAA-AAACGAAAGTCATTGC-AATCC-CAATAGCTTGAATTCACGATAGCTAGGAAACAAACTGGGATTAGATACCCCACTATGCCTAGCCGTAAA-CTTTTAATTAC----A-CCCC--CATCGCCAGGGAACTACGAGCAAAGCTTAAAACCCAAAGGACTTGACGGTACCCCATATCCACCTAGAGGAGCCTGTCCTATAATCGATAACCCCCGCTTAACCTCACCATTTTTAGCTT-ATCAGCCTGTATACCTCCGTCGTCAGCTTACCTCGTGAGCGTAAATTAGTGAGCTCGATGTCC--------TTACGCCAATACGTCAGGTCAAGGTGCAGCATATAAAATGGGAAGAGATGGGCTACACTATCTACA-TTAGATTAAACGAAAAACTAT--TTATGAAA-CCTAGTT-AGAAGGCGGATTTAGAAGTAAAGGAAGACCA-AT-ATGCTTCCTTTAACTA-GGCACTGGGGTGTGTACACACCG--CCC-GTCACCCTCTTCAAAGCTTTCATCT-AGTTTTTAACACAAC-TAAGCAC----CATAGAAGAGGCAAGTCGTAACATGGTAAG-TA----------TACC------------------------------------GGAAGGTGTGCTTGG-AAACAAAATATAGCTTAAT-TAAAGCATCTCGCTTACACCGAGA-AGATATCTGTGAGACCCAGACTATTTTGAGCCAAAAATCTAGCCC-------TATC-CCATT---------ACATG--CCC-CTCCTCTTCC-AGTAGC---ATAAATTAAAACATTTACAATATTATAGTAAAGGAGATTGAAAGA-CTAATTA-GAGCTATA-ACAATAGTACCGCAA-GGAAAAGATGAAATAAAAATGAAATAAATATTAAGCATAAGAAAGCAGAGCCACTCCCTCGTACCTTTTGCATCATGGTCTAACTAGTCTAATCAAGCAAAAAGAACTTCAGTTTGACCCCCCGAAACTAGGCGAGCTACTTCGAGGCAGCTTAATGAGCGCACCCGTCTCTGTTGCAAAAGAGTGGGACGACCTCCAGGTAGCGGTGACAGACCTAACGAGCCTAGTGATAGCTGGTTACTTAAGAGAAGGATTTTAGTCCTGCCTAAAGCATCA------TTAATCC-ATTAAAATGG--CCC-TT--ATGCTTTAGCGTCATTCAAATGAGGTACAGCCCGTTTGAAATAAGGATACAACCTACACTAATGGGTATAACG----CCCTT-----AATTCTCAAACAAGTGGGCCTAAAAGCAGCCACCTTTAA-AAAAGCGTCACAGCTTTCCTGCG------TACTTAT-TAT-----TAATACCATCAC-ACC-TTTTTAACCCTTTATCC--ATATTAAGTCACTCTATA-CC-CCTATAGAAGCTATTATGTTAGAACTAGTAATAAGAAG-ATAGCCCTTCTCTTAAATGTGAGTGTAAATCAGAAAGGACACCCCACTGATAGTTAAACGCCAATGAACATAAAACAGTAAC--TT--AG-CTAGAAAACACTGTTC-CCT--TAAGCGTTAACCTAACACAAGAACATTACAAGAAAGATTAAAAGAAAAAGAAGGAACTCGGCAAATATTAACCTCGCCTGTTTACCAAAAACATCGCCTCTTG--CT--GATATAAGAGGTCCAGCCTGCCCAGTGAC-TAAGTTCAACGGCCGCGGTATCCTAACCGTGCGAAGGTAGCGTAATCACTTGTTCTTTAAATGAGGACTAGTATGAATGGCACCACGA-GGGTTACGCTGTCTCCTTTTTCTAATCAATGAAACTGATCTCCCCGTGAAGAAGCGGGAATAAATATATAAGACGAGAAGACCCTATGGAGCTTTAAACTACAATAGCAACGACTT----ATATTTTC--T-T----AA-ATTTC----CGAATAACAGTATTTATTTTA-ACC-GTATG-CTATCAGTTTTAGGTTGGGGTGACCACGGAGCAAAAATTAACCTCCATAATGAAC--GGAG-C-TT---CTCCTGAGCCAAAAGCTACAACTTTAAGCACCAATAAATTGACATCAATTGACCCAATA-ATTTGAGCAACGAACCAAGTTACCCTAGGGATAACAGCGCAATCCATTTCAAGAGCCCCTATCGACAAATGGGTTTACGACCTCGATGTTGGATCAGGGTATCCTAGTGGTGCAGCCGCTACTAAAGGTTCGTTTG-TTCAACGATTAAAACCCT
D_aperomeus_AY819450 T-----TAG----GAGATCAGTTT-----TTACTT-GATATACACATGCAANTCTCCGCAACCCTGTGAAAACGCCC-TTA-AATCCCTCTTAT-GGATAAGGAGCTGGTATCAGGCAC--AAATTAGCCCAAGACACCTAGC-TAT-GCCACACCTACAC-GGGAATTCAGCAGTGATTAACCTTGAACATAAGCGTTAGCTTGAATCAGTCAAAGTAAAA-AGAGCCGGCAAATCTGGTGCCAGCCGCCGCGGTTACACCATGTGGCTCAAACTGAC--CCCCTTCGGCGTAAAGCGTGATTAGAGC--CAT-C--TATA-TA---TGCAATTGAACTAAAATTAAGCTGTGACACGCTTATTATTAAGAAACCCAA-AAACGAAAGTTATTGT-AACCC-TAACAACTTGAATTCACGACAACTAAGAAACAAACTGGGATTAGATACCCCACTATGCTTAGTCGTAAA-CTTTTACTTAC----A-GCCG--TATCGCCAGGGAACTACGAGCAAAGCTTAAAACCCAAGGGACTTGACGGTACCCCATACCCACCTAGAGGAGCCTGTCCTATAATCGATAACCCCCGTTCAACCTCACCACTTTTAGCCA-ATCAGCCTGTATACCTCCGTCGTCAGCTTACCTCGTGAGCGCCAACTAGTGAGCTTAATGCCC--------CTACGCCAATACGTCAGGTCAAGGTGCAGCATATAAAGTGGGAAGAGATGGGCTACACTATCTATA-TTAGATAATACGAAAGACTAC--ATATGAAA-CCTAGTC-AAAAGGCGGATTTAGAAGTAAAGGAAGATCA-GT-GTGCTCCCTTTAACTC-GGCACTGGGGTGTGTACACACCG--CCC-GTCACCCTCTTCAAGACCTTAATTT-AGTGTTTAACAAAAC-CGAACTC----AATAGAAGAGGCAAGTCGTAACATGGT???????????????????????????????????????????????????????????????????????????????????????????????????????????????????????????????????????????????????????????????????????????????????????????????????????????????????????????????????????????????????????????????????????????????????????????????????????????????????????????????????????????????????????????????????????????????????????????????????????????????????????????????????????????????????????????????????????????????????????????????????????????????????????????????????????????????????????????????????????????????????????????????????????????????????????????????????????????????????????????????????????????????????????????????????????????????????????????????????????????????????????????????????????????????????????????????????????????????????????????????????????????????????????????????????????????????????????????????????????????????????????????????????????????????????????????????????????????????????????????????????????????????????????????????????????????????????????????????????????????????????????????????????????????????????????????????????????????????????????????????????????????????????????????????????????????????????????????????????????????????????????????????????????????????????????????????????????????????????????????????????????????????????????????????????????????????????????????????????????????????????????????????????????????????????????????????????????????????????????????????????????????????????????????????????????????????????????????????????????????????????????????????????????????????????????????????????????????????????????????????????????????????????????????????????????????????????????????????????????????????????
D_berthalutzae_AY843607 TGGTCCCAACCTTGAGATCAATTA-----TAACTT-TATATACACATGCAAGTCTCCGCACCCCTGTGAAAACGCCC-TTA-AATCCCTCTAAT-GGACTAGGAGCCGGTATCAGGCACAAAAATTAGCCCAAAACACCTAGC-TAT-GCCACACCTACAC-GGGAACTCAGCAGTGATTGACATTGAAAATAGGCGCCAGCCTGAATCAGTTAAAGTTAAG-AGAGCCGGCAAATCTGGTGCCAGCCGCCGCGGTTACACCATGTGGCTCAAACTGAC--CTCTTTCGGCGTAAAGCGTGATTTAAGT--TAA-C--CTTT-AAC--TGCAATTAAACTGGAATTAAGCTGTGACACGCTTATTCCCAAGAAAATCAT-TAACGAAAGTCATTGC-AATC--TAATAACTTGAACTCACGACAGCTGGGGGACAAACTGGGATTAGATACCCCACTATGCCCAGCCGTAAA-CTTTTAATTAC----A-CCAT--CATCGCCGGGGAACTACGAGCTAAGCTTAAAACCCAAAGGACTTGACGGTACCCCACATCCACCTAGAGGAGCCTGTCCTATAATCGATAACCCCCGCTTAACCTCACCATTTTTAGCCC-GTCAGCCTGTATACCTCCGTCGTCAGCTTACCACGTGAGCGTCAACTAGTGAGCTTAATGTCA--------TTACACCAACACGTCAGGTCAAGGTGCAGCACATAAAATGGGAAGAGATGGGCTACACTATCTAAT-CTAGATTAAACGAAAGACTAT--TTATGAAA-CCTAGTC-AGAAGGCGGATTTAGAAGTAAAGGAAAATCA-AA-GTGTTTTCTTTAACTT-GGCACTGGGGTGTGTACACACCG--CCC-GTCACCCTCTTCAAAGCTTTAATTA-AGTCTTTAACACAAT-TAAGCGC----CACAGAAGAGGCAAGTCGTAACACGGTAAG-TA----------TACC------------------------------------GGAAGGTGTGCTTGG-AAACAACATGTAGCTTAAC-TAAAGCATCTCGCTTACACCGAGGAAAATATCTGTGAAACCCAGATCGTTTTGAGCTAAAGATCTAGCCC-------TATT-TTAAC---------GAATA--GTA-TA-TA-AACTAAAATCC---ACAAATAAAAACATTTTTCTTCCTTTAGTAAAGGTGATTGAAAAA-CTGATTA-GAGCAATA-ACAATAGTACCGCAA-GGAAAAGATGAAATAAATATGAAATAGAATTCAAGCACAATAAAGCAGAGGCATACCCTCGTACCTTTTGCATCATGATTTAACTAGTCCAACCAAGCATAAAGAACTTTAGTTTGACATCCCGAAACTAAGTGAGCTACTTCGGGGCAGCTTAATGAGCCAACCCGTCTCTGTTGCAAAAGAGTGGGAAGACCCCCAAGTAGCGGTGATAGACCTAACGAACTTAGTGATAGCTGGTTACTTAAGAAAAGGATTTAAGTCCTACCAAAAGCATTG------CAAACAT-TTTTAAATAA--TCC-TT--ATGCTTTTGAGTTACTCAAATGAGGTACAGCCCGTTTGAAATAAGGATACAACCTACACCAATGGGTA--ATT----TCTATTA---AACGTTTAAACAAGTGGGCCTAAAAGCAGCCACCTTTAA-GATAGCGTCAAAGCTCTCCTACA------CA--AAG-CAC-----TAATACCACTAG-CTA-TTAGCAACCCTTTATATAAGTATTAAGTTATTCTATA-AC-ATTATAGAAGCATTTATGTTAAAACTAGTAATCAGAAG-ACTGACCTTCTCTTTGATGTAAGTATAAACCAGAAAGGACAAACCACTGTTAATT-AACACCAATGAATACGAAACAGCAAC--CC--TG-CCAGAAAACCCTGTTT-TTA--TTAATGTTAACCTAACACTAGTACATCACAAGAAAGATTAAAAGAAAAAGAAGGAACTCGGCAAATACTAACCCCGCCTGTTTACCAAAAACATCGCCTCTTG--GCA-TTTATAAGAGGTCCAGCCTGCCCAGTGAC-TAAGTTCAACGGCCGCGGTATCCTAACCGTGCGAAGGTAGCGTAATCACTTGTTCTTTAAATGAGGACTAGTATGAATGGCACCACGA-GGGTTACACTGTCTCCTTTTTCTAATCAATGAAACTGATCTCCCCGTGAAGAAGCGGGGATAAATATATAAGACGAGAAGACCCTATGGAGCTTTAAACAATCATAGCACTGGCCT----TAA--TTT-TC-T----AC-TCTTC----AGAGATATAACCACTATACTG-ACCAACATGACTATTAGTTTTAGGTTGGGGTGACCGCGGAGCAAAAATTAACCTCCACGTTGAAA--GGAG-C-TA---CTCCTGAGCTAAAAGCTACGACTTCAAGCACCAATAAACTGACATCAATTGACCCAACA-TGTTGAGCAACGAACCAAGTTACCCTAGGGATAACAGCGCAATCCATTTTAAGAGCCCCTATCGACAAATGGGTTTACGACCTCGATGTTGGATCAGGGTACCCCAGTGGTGCAGCCGCTACTAAAGGTTCGTTTG-TTCAACGATTAAAACCCT
D_bifurcus_AF308073_AF308098 ???????????????????????????????????????????????????????????????????????????????????????????????????????????????????????????????????????????????????????????????????????????????????????????????????????????????????????????????????????????????????????????????????????????????????????????????????????????????????????????????????????????????????????????????????????????????????????????????????????????????????????????????????????????????????????????????????????????????????????????????????????????????????????????????????????AGCTTAAAACCCAAGGGACTTGACGGTACCCCAAATCCACCTAGAGGAGCCTGTCCTATAATCGATAACCCCCGTTTTACCTCACCCCTTCTTGTTT--TCAGCCTGTATACCTCCGTCGTCAGCTTACCACGTGAGCGCCAATTAGTGAGCTTAATGCCC--------CTACGCCAACACGTCAGGTCAAGGTGCAGCATATGAAGCGGAAAGAGATGGGCTACACTGTCTACT-TTAGACCACACGAAAGACTAT--ATATGAAA-CCTAGTC-GGAAGGCGGATTTAGAAGTAAAAGAAAAGTA-GC-GTGCTTTATTTAACTTAGGCCCT???????????????????????????????????????????????????????????????????????????????????????????????????????????????????????????????????????????????????????????????????????????????????????????????????????????????????????????????????????????????????????????????????????????????????????????????????????????????????????????????????????????????????????????????????????????????????????????????????????????????????????????????????????????????????????????????????????????????????????????????????????????????????????????????????????????????????????????????????????????????????????????????????????????????????????????????????????????????????????????????????????????????????????????????????????????????????????????????????????????????????????????????????????????????????????????????????????????????????????????????????????????????????????????????????????????????????????????????????????????????????????????????????????????CCCTTTACTT--ATATTAAGTTATTCTATA-CT-ACTATAGAAGCCACTATGTTAAAACTAGTAATAAGAGGC--AGTGCCTCTCTTAAATGTAAGCATAAATCAGAAAGGACCCGCCACTGATAATC-AACGTCCTTGACTACAAAACAGCAACTTCT-----CTAGAAAACCCTGCTA-TTA--CTGACGTTAACCTGACACTAGCACATTTCAAGAAAGATTAAAAGAAAAAGAAGGAACTCGGCAAACATTAACCTCGCCTGTTTACCAAAAACATCGCCTCTTG-CACA--ATATAAGAGGTCCAGCCTGCCCAGTGAC-TTAGTTCAACGGCCGCGGTATCCTAACCGTGCGAAGGTAGCGTAATCACTTGTTCTTTAAATGAGGACTAGTATGAATGGCACCACGAGGGGTTACACTGTCTCCTTTTTCCAATCAATAAAACTGATCTTCCCGTGAAGAAGCGGGAATTATAATATTAGACGAGAAGACCCTATGGAGCTTCAAACTA-TATAGCACTGACTT------TTACACTT--T----AC-TCTTC----TGAG-TCCTACACTTATTCTGCTCTTTT-TGACTATTAGTTTTGGGTTGGGGTGACCGCGGAGCAAAGATTAACCTCCATGATGAAC--AAAA-C-CG---CTTTTGAACCATAAGCCACAACTTTAAGCACCAATAAATTGACATAAATTGACCC-ATT-TTTTGACCAACGAACCAAGTTACCCTAGGGATAACAGCGCAATCTACTTCAAGAGCCCCTATCGACAAGTGGGTTTACGACCTCGATGTTGGATCAGGGTATCCTAGTGGTGCAGCCGC????????????????????????????????????
D_bifurcus_AY362975 ???????????????????????????????????????????????????????????????????????????????????????????????????????????????????????????????????????????????????????????????????????????????????????????????????????????????????????????????????????????????????????????????????????????????????????????????????????????????????????????????????????????????????????????????????????????????????????????????????????????????????????????????????????????????????????????????????????????GCCTAGCCGTAAG-CTTTAATTTAC----CCCCCCCCCCTCGCCCAGGAACTACGAGCAAAGCTTAAAACCCAAGGGACTTGACGGTACCCCAAATACACCTAGAGGAGCCTGTCCTATAATCGATAACCCCCGTTTTACCTCACCCCTTCTTGTTT--TCAGCCTGTATACCTCCGTCGTCAGCTTACCACGTGAGCGCCAATTAGTGAGCTTAATGCCC--------CTACGCCAACACGTCAGGTCAAGGTGCAGCATATGAAGCGGAAAGAGATGGGCTACACTGTCTACT-TTAGACCACACGAAAGACTAT--ATATGAAA-CCTAGTC-GGAAGGCGGATTTAGAAGTAAAAGAAAAGTA-GC-GTGCTTTATTTAACTTAGGCCCTGGGGTGTGTACACACCG--CCC-GTCACCCTCTTCGAAGATTCAACGTAAGTTCTTGACACAAT-TGAGCTT----CCCAGAAGAGGCAAGTCGTAACATGGTAAG-TA----------TACC------------------------------------GGAAGGTGTGCTTGG-AAACAAGATGTAGCTTAAT-TAAAGCATCTCGCTTACACCGAGA-AAATATTTGTGAAACCCTAATCATCTTGAGCTAAAAATCTAGCCCTATCCCATTTT-ATGAGACCCCT---A-TTC--TCA---------CCCT---AT---ATAAACTAAAACATTTA--TTTAGTTAGTAAAGGAGATTGAAAAA-CTAATTA-GAGCTATA-ACGATAGTACCGCAAGGGAAAAGATGAAATAAAATTGAAACAAAATTAAAGCACTAAAAAGCAGCGCTACACTCTCGTACCTTTTGTATCATGGTTTAACTAGTTTAATCAAGCAAAAAGCACTCCGGTTTGACTCCCCGAAACTAGACGAGCTACTTCGAGGCAGCTTAATGAGCACACCCGTCTCTGTTGCAAAAGAGTGGGAAGACCCCTAAGTAGCGGTGACAGACCTAACGAGTCTAGTGATAGCTGGTTTCTTAAGAAAAGGATTTTAGTCCCATCTAAAGCATAC------TTAATCT-CTTAAAATGCCCCCC-CC--CCGCTTTAGTTCCACTCAAATGAGGTACAGCCCATTTGAAATAAGGAAACAACCTATCCTAAAGGGTA--ATT----TATTAAA-CCAACCGATAAACAAGTGGGCCTAAAAGCAGCCACCTTTAA-AATAGCGTCAAAGCTTATCTATCACCC--CCC-CCC-CCC-----CAATTCCATAAT-ATT-TCCTGAGCCCTTTACTC--ATATTAAGTTATTCTATA-CT-ACTATAGAAGCCACTATGTTAAAACTAGTAATAAGAGG--CAGTGCCTCTCTTAAATGTAAGCATAAATCAGAAAGGACCCGCCACTGATAATC-AACGTCCTTGACTACAAAACAGCAAC--TT--CT-CTAGAAAACCCTGCTA-TTA--CTGACGTTAACCTGACACTAGCACATTTCAAGAAAGATTAAAAGAAAAAGAAGGAACTCGGCAAACATTAACCTCGCCTGTTTACCAAAAACATCGCCTCTTG-CACA--ATATAAGAGGTCCAGCCTGCCCAGTGAC-TTAGTTCAACGGCCGCGGTATCCTAACCGTGCGAAGGTAGCGTAATCACTTGTTCTTTAAATGAGGACTAGTATGAATGGCACCACGA-GGGTTACACTGTCTCCTTTTTCCAATCAATAAAACTGATCTTCCCGTGAAGAAGCGGGAATTATAATATTAGACGAGAAGACCCTATGGAGCTTCAAACTA-TATAGCACTGACTT----TTA--CAC-TT-T----AC-TCTTC----AGAGTCCT-ACACTTATTCTGCTCT-TTTTGACTATTAGTTTTGGGTTGGGGTGACCGCGGAGCAAAGATTAACCTCCATGATGAAC--AAAA-C-CG---CTTTTGAACCATAAGCCACAACTTTAAGCACCAATAAATTGACATAAATTGACCCA--T-TTTTGACCAACGAACCAAGTTACCCTAGGGATAACAGCGCAATCTACTTCAAGAGCCCCTATCGACAAGTGGGTTTACGACCTCGATGTTGGATCAGGGTATCCTAGTGGTGCAGCCGCTACTAAAGGTTCGTTTG-CTCAACGATTAAAACCCT
D_bipunctatus_AY843608 TGGTCCCAGCCTTGAGATCAGTTG-----TCACTT-TATATACACATGCAAGTCTCCGCATTCCTGTGAGAACGCCC-TTA-AATCCCTCTAAT-GGATAAGGAGCTGGTATCAGGCACAAAAATTAGCCCAAAACACCTAGC-CCC-GCCACACCCACAC-GGGAATTCAGCAGTGATTAACATTGAAAATAAGCGCCAGCCTGAATCAGTTAAAGTTAAG-AGAGCCGGCAAATCTGGTGCCAGCCGCCGCGGTTACACCACGTGGCTCAAACTGAT--CTCTTTCGGCGTAAAGCGTGATTAAAGT--TAA-T--GTCTACAC--TGCAATTAAATTAGGACTAAGCTGTGACACGCTTATTCACAAGAAACCCAC-TAACGAAAGTCATTGC-AACCA-TAATAACTTGAATTCACGACAGCTAGGATACAAACTGGGATTAGATACCCCACTATGCCTAGCCGTAAA-CTTTTATTTAC----A-CTAC--TTCCGCCTGGGAACTACGAGCAAAGCTTAAAACCCAAAGGACTTGACGGTACCCCACATCCACCTAGAGGAGCCTGTCCTATAATCGATAACCCCCGCTAAACCTCACCATTTTTAGCCT-ATCAGCCTGTATACCTCCGTCGTCAGCTTACCACGTGAGCGCCAACTAGTGAGCCTAATGCCC--------TTACACCAATACGTCAGGTCAAGGTGCAGCATATAAAATGGGAAGAGATGGGCTACACTGTCTACC-ATAGATCATACGAAAGGCTAT--TTATGAAA-TCTAGTC-AGAAGGCGGATTTAGAAGTAAAGAAAGACCA-AA-ATGCTTTCTTTAACCC-GGCACTGGGGTGTGTACACACCG--CCC-GTCACCCTCTTCAAGGTCTCAATCT-AGTTTATAACACATT-TAAGAAT----TTTAGAAGAGGCAAGTCGTAACAYGGTAAG-TA----------TACC------------------------------------GGAAGGTGTGCTTGG-AAACAATATGTAGCTTAAC-CAAAGCATCTCGCTTACACCGAGA-AAATATCTGTGAAACCCAGATCATCTTGAGCTAAAAATCTAGCCC-------TATT-TTTAC---------GTATG--ACC-CC-AT-AACT-AACTGC---ATGAATAAAAACATTTTTCTCTCTTTAGTAAAGGCGATTGAAAAA-CAGATTA-GAGCCATA-ATGATAGTACCGCAA-GGAAAAGATGAAATAAAAATGAAATAAACTTCAAGCATAAAAAAGCAGAGGCATGCACTCGTACCTTTTGCATCATGATCTAACTAGTCTAACCAAGCATAAAGAACTTTAGTTTGACCTCCCGAAACTAGGCGAGCTACTTCAGGGCAGCTTAATGAGCCCACCCGTCTCTGTTGCAAAAGAGTGGGAAGACCCCCAAGTAGTGGTGATAGACCTAACGAGCCTAGTGATAGCTGGTTTCTTAAGAAAAGGATTTAAGTCCTGCCTAGAGCATCT------TTAATAA-TATTAAAAAC--TTC-TA--ATGCTTTAGAGCCATTCGAATGAGGTACAGCCCGTTTGAAATAAGGATACAACCTACACTAATGGGTA--ACT----TCACTTA--TTATGTTTAAACAAGTGGGCCTAAAAGCAGCCACCTTTAA-GACAGCGTCAAAGCTTTCCTATA------CA--ACACCAT-----CAATGTCACCAC-ACC-CTATCAACCCTTTATTA--ATATTAAGTTATTCTATA-TT-ACTATAGAAGTATTTATGTTAGAACTAGTAATAAGAAA-ATTGCCCTTCTCTTAGATGTAAGTGTAAGTCAGAAAGGACAAACCACTGCTAATTAAACATCAATGAGCACAAAACAGTAAC--CC--AA-CCAGAAAACCCTGTTT-TTA--TTAATGTTAATCTGACACTAGCGCATCACAAGAAAGATTAAAAGAAAAAGAAGGAACTCGGCAAATATTAACCCCGCCTGTTTACCAAAAACATCGCCTCTCG--TTA-CATATGGGAGGTCCAGCCTGCCCAGTGAT-TAAATTCAACGGCCGCGGTATCCTAACCGTGCGAAGGTAGCGTAATCACTTGTTCTTTAAATGAGGACTAGTATGAATGGCACCACGA-GGGTTATACTGTCTCCTTTTTCCAATCAATGAAACTGATCTCTCCGTGAAGAAGCGGGGATAAATATATAAGACGAGAAGACCCTATGGAGCTTTAAACAATTATAGCACTAGCCC----TCA--CCT--T-C----AC-CCTTC----AGAGACATAATTAATATACCG-GCTAACATGACTATTAGTTTTAGGTTGGGGTGACCGCGGAGCAAAATTTAACCTCCACATTGAAA--GGAG-C-TA---CTCCTGAGCCAAAAGCTACGACTTTAAGCACCAATAAACTGACATTAATTGACCCAACA-TGTTGAGCAACGAACCAAGTTACCCTAGGGATAACAGCGCAATCCATTTCAAGAGCCCCTATCGACAAATGGGTTTACGACCTCGATGTTGGATCAGGGTATCCCAGTGGTGCAGCCGCTACTAAAGGTTCGTTTG-TTCAACGATTAAAACCCT
D_bokermanni_AY843611 TGGTCCCAGCCTTGAGGTCAGCTA-----TTACTT-AATATACACATGCAAGTCTCCGCACCCTTGTGAAAACGCCC-TTA-ATATCCTTTAAG-GAACAAGGAGCTGGTATCAGGCTCAAAAATTAGCCCAAGACACCTAGC-TAT-GCCACACCCACAC-GGGCACTCAGCAGTGATTAACATTGAAAATAAGCGTCAGCTTGAATCAGTTAAAGTAAAA-AGAGCCGGCTAATCTGGTGCCAGCCGCCGCGGTTACACCACGTGACTCGAACTGAC--CTCTTTCGGCGTAAAGCGTGATTAAAGA--CTC-A--TAAA-CAC--TGCAATTAAACCAGAACTGAGCCGTGACACGCCTACTCCTGAGAACCCCAAATAACGAAAGTAATTGC-AACCT-TTA-AACTTGAATTCACGACAGCTAGGAAACAAACTGGGATTAGATACCCCACTATGCCTAGCCGTAAA-CTTTTACTTAC----C-CCCA--CACCGCCAGGGAACTACGAGCAAAGCTTAAAACCCAAAGGACTTGACGGTACCCCACATCCACCTAGAGGAGCCTGTCCTATAATCGATAACCCCCGCTTAACCTCACCATTCTTAGCAT-ATCAGCCTGTATACCTCCGTCGTCAGCTTACCACATGAGCGTT-ACTAGTGAGCTAAATGCCC--------CTACGCCAACACGTCAGGTCAAGGTGCAGCACATAAAATGGGAAGAGATGGGCTACACTGTCTAAA-CTAGACCACACGGAAGACTAT--ATATGAAA-CCTAGTT-AGAAGGAGGATTTAGAAGTAAAGAAAGACCA-AA-GTGCTTCCTTTAACCC-GGCACTGGGGCATGTACACACCG--CCC-GTCACCCTCTTCAAAGCCCCCACAA-AGTCTCTGACACCTA-TAAGCAA----CTCAGAAGAGGCAAGTCGTAACATGGTAAG-TA----------TACC------------------------------------GGAAGGTGTGCTTGG-AAACAAAATGTAGCTTAA--AAAAGCATCTCGCTTACACCGAGA-AGACGCCTGTGAAAACCAGACCATCTTGAGCTAAAAATCTAGCCT-------TACT-TAATTAAATTA-ATTTATA--CTA-GACTACACCA-GTCCCC---CTGAACTAAAACATTTACCATA-TTTAGTAAAGGCGATTGAAAAA-TTAGTTC-GCGCTACA-ACAATAGTACCGCAA-GGAAAAGATGAAATAAAAATGAAACAAATTTAAAGCATAAAAAAGCAGAGATATTTCCTCGTACCTTTTGCATCATGATTTAACTAGTAAAATCAAGCAAAAGGCTTTAAAGTTTGACCCCCCGAAACTAAACGAGCTACTTCGAAGCAGCTTAATGAGCACACCCGTCTCTGTTGCAAAAGAGTGGAAGGACTTCCAAGTAGCGGTGACAGACCTAACGAGTTTAGTGATAGCTGGTTATTTAAGAAAAGGATTTAAGTCCTACCTAAAGCACCC------CCGATTCACTTAAAATTT--ACC-CT--GTGCTTTAGAGACACTTAAGTGAGGTACAGCCCACTTAAGATACGGATACAACCTAGATTAACGGGTA--ATT----TTGTC-----CATATGCAACCAAGTAGGCCTAAAAGCAGCCATCTTTAA-AAAAGCGTCAAAGCTTACTCTCA------TA--AAT-TTA-----TAATCCCACGAC-CCA-ACTAAAACCCTTTATCA--CCATTAAATAATACTATA-AG-CATATAGAAGTTATTATGTTAAAACTAGTAGTAAGAAG-A-AGACCTTCTCTTAAATGTAAGTGTAAGTTAGAAAGGACAAACCACTGACAATTAAACGTCAATGAATGCAAAACAACAAC--AC--CA-CTAGAAAATCCTGTTT-TTA--TCAGCGTTGACCTAACACAAGAACATTACAAGAAAGATTAAAAGAAAAAGAAGGAACTCGGCAAATATTAACCTCGCCTGTTTACCAAAAACATCGCCTCTTG-CTAA-AACATAAGAGGTCCAGCCTGCCCAGTGAC-TTAGTTCAACGGCCGCGGTATCCTAACCGTGCGAAGGTAGCGTAATCACTTGTTCTTTAAATGAGGACTAGTATGAATGGCATCACGA-AAGTTATGCTGTCTCCTTTTTCTAATCAATGAAACTGATCTGCCCGTGAAGAAGCGAGCATAAAGATATAAGACGAGAAGACCCTATGGAGCTTTAAACTATTATAGCACCGGCTT----ACCCATTA--C-T----AT-GTTTC----AGAACTATAACATCTAGTCTA-GCCGCAATGACTATTAGTTTTAGGTTGGGGTGACCGCGGAGTAAAAATTAACCTCCACACTGAAG--GGAG-C-AT---GCCCTGAGCCTAGAACCACAACTCCCAGCACCAACAAACTGACACTCATTGACCCAATA-TATTGATCAACGAACCAAGTTACCCTAGGGATAACAGCGCAATCCACTTCAAGAGCCCCTATCGACAAGTGGGTTTACGACCTCGATGTTGGATCAGGGTATCCTAGTGGTGCAGCCGCTGCTAAAGGTTCGTTTG-TTCAACGATTAAAACCCT
D_brevifrons_KT721825_KT721782 ?????????????GAGCTCAGTTA-----CTACTT-AATTTACACATGCAAGTCTCCGCCCCCCTGTGAGAACGCCC-TTA-AACCCCTCCAAG-GGATAAGGAGCTGGTATCAGGCCCAAAAATTAGCCCAAGACACCTAGC-TTC-GCCACACCCACAC-GGGAACTCAGCAGTGATTAACATTGAAAATAAGCGATAGCTTGAATCAGTTAAAGTAGAG-AGAGCCGGCTAATCTGGTGCCAGCCGCCGCGGTTACACCATGTGACTCAAACTGAC--TTCTTTCGGCGTAAAGCGTGATTAAAGG--CCC-CCTAAC--AAC--TGCAATTAAACCAGAACTGAGCTGTAACATGCCTATTCTTGAGAACCCCAG-AAACGAAAGTCATTGC-AAC---CTTAACCTTGAACTCACGACAGCTAGGAAACAAACTGGGATTAGATACCCCACTATGCCTAGCCGTAAA-CTTTTATTTAC----C-CCCA--TACCGCCTGGGAACTACGAGCAAAGCTTAAAACCCAAGGGACTTGACGGTACCCCACATCCACCTAGAGGAGCCTGTCCTATAATCGATAACCCCCGCTTAACCTCACCATTTTTAGCAC-GTCAGCCTGTATACCTCCGTCGTCAGCTTACCCCGTGAGCGATTACTAGTGAGCTAAATGCCC--------CAACGCCAACACGTCAGGTCAAGGTGCAGCACATAGAATGGGAAGAGATGGGCTACACTGTCTAAA-CTAGACAATACGAAAGACTAT--ATATGAAATCCTAGTC-GGAAGGCGGATTTAGAAGTAAAAAGAGACCA-AA-ATGCTCTCTTTAACTC-GGCACTGGGGCATGTACACACCG--CCC-GTCACCCTCTTCAAGGCCCGCACAA-AGTCTTTAACACTCT-TAAGCCA----CTTAGAAGAGGCAAGTCGTAACATGGTAAG-TA----------T?????????????????????????????????????????????????????????????????????????????????????????????????????????????????????????????????????????????????????????????????????????????????????????????????????????????????????????????????????????????????????????????????????????????????????????????????????????????????????????????????????????????????????????????????????????????????????????????????????????????????????????????????????????????????????????????????????????????????????????????????????????????????????????????????????????????????????????????????????????????????????????????????????????????????????????????????????????????????????????????????????????????????????????????????????????????????????????????????????????????????????????????????????????????????????????????????????????????????????????????????????????????????????????????????????????????????????????????????????????????????????????????????????????????????????????????????????????????????????????????????????????????????????????????????????????????????????????????????????????????????????????????????????????????????????????????????????????????????????????????????????????????????ACCGCGCGAAGGTAGCGTAATCACTTGTTCTTTAAATAAGGACTAGTATGAATGGCGTCACGA-AGGTTATACTGTCTCCTTTTTCTAATCAATGAAACTGATCTGCCCGTGAAGAAGCGAGCATAAAAATATAAGACGAGAAGACCCTATGGAGCTTTAAACTATAATTGCATTGGCCC------CCCCCCCCA-CTACTAT-GCTTC----AGAGCCACAACATTAAACCAA-GCCTTA-TGACCATTAGTTTTAGGTTGGGGTGACCGCGGAGTAAAAATTAACCTCCACGTTGAAA--GGAG-C-AT---ATCCTGAGCTTAGAATTACACCTCCAAGCACCAACAAACTGACATTTATTGACCCAACA-GATTGATCAACGAACCAAGTTACCCTAGGGATAACAGCGCAATCCACTTCAAGAGCCCCTATCGACAAGTGGGTTTACGACCTCGATGTTGGATCAGGGCATCCTAGTGGTGCAGCCGCTACTAATGGTTCGTTTG-TTCAACGATTAAAACCCT
D_bromeliaceus_KT962842 TGGTCCCAGCCTTAAAGTCAGCTG-----TTACTT-AATATACACATGCGAGTCTCCGCACCCCCGTGAAAACGCCC-TT--ACCCCATATAAT-GGATTAGGAGCCGGTATCAGGCGCAAAAATTAGCCCAAGACACCTAGC-CCC-GCCACACCCACAC-GGGCCCTCAGCAGTGATTAACATTGAAAATAAGCGCCAGCTTGAATCAGTTAAAGTAAAA-AGAGCCGGCAAATCTAGTGCCAGCCGCCGCGGTTATACCATGTGGCTCAAGCTGAC--TTCCTCCGGCGTAAAGCGTGATTAAAGT--GAT-C--TAC--CCC--AGCAATCAAATTAAAATTAAGCTGTGACACGCTTATTCTTAAGAAGACCAC-AAACGAAAGTCATTGC-AAC------CAACTTGAACTCACGACAGTTAGGAAACAAACTGGGATTAGATACCCCACTATGCCTAACCGTAAA-CTTTTAATTACCCCCC-CCCC--CATCGCCTGGGAACTACGAGCAAAGCTTAAAACCCAAGGGACTTGACGGTACCCAACATCCACCTAGAGGAGCCTGTCCTATAATCGATAACCCCCGCTTTACCTCACCATTTTTAGCCT-ACCAGCCTGTATACCTCCGTCGTCAGCTTACCCCGTGAGCGTAAACTAGTGAGCTTAATGCCC--------CAACGCCAACACGTCAGGTCAAGGTGCAGCACATAAAATGGGAAGAGATGGGCTACACTATCTAAA-ATAGATAATACGAAAGACTAT--ATATGAAA-ACCAGTC-AGAAGGAGGATTTAGTAGTAAGAGGGGACTA-AA-GTGCCCCCCTTAACCT-GGCACTGGGGTGTGTACACACCG--CCC-GTCACCCTCTTCAAAGCACCAATTA-AGTTAATTACATAAC-TACGCAC----ACTAGAAGAGGCAAGTCGTAACATGGTAAG-TA----------TACC------------------------------------GGAAGGTGTGCTTGG-TTACAAAATGTAGCTCAAC-AAGAGTATTTCGCTTACACCGAAA-AGACATCTGTAAAACCCAGATCATTTTGAGCTGAAAACCTAGCCC-------TCTCACTAAAC-------CTTATA--TCC-CCTAATACCT-CTTCTC---CTAAATTAAAACATTCAC-TGAATCTAGTAAAGGCGATTAAAAAA-CTGATTA-GAGCAATA-ACCAAAGTACCGCAA-GGAAACGCTGAAATAAAAATGAAATAAATTTCAAGCACAAAAAAGTAGAGATTTATACTTGTACCTTTCGCATCATGATTTAACTAGTTTAATCAAGCAAAAAGAACTATAGTTTGACCCCCCGAAACTAGGCGAGCTACTTCGGGGCAGCTTTATGAGCGAACCCGTCCCTGTTGCAAAAGTGTGGGATGACCCCCAAGTAGCGGTGACAGACCTAACGAGCCTAGTGATAGCTGGTTACTTAAGAAAAGAATTTTAGTTCTGCCTAAACCATTT------AAAATACAATA-AAATAA-TTAT-TT--ATGTATTAGAGTTATTCAAACAAGGTACAGCCTGTTTGAA-ATAGGAGACAACCTAAACTAAAGGGTA--ATT-T--ATAC-------AAAAAAGAATAAGTTGGCCTAAAAGCAGCCACCTTCAA-AATAGCGTCAAAGCTTAATCT------------TTT-ATTAAACCATATTACACTAT-TTA-ATCAGAACCCTTCACCA--ATATTAAGTTAATCTATA-AA-CTTATAGACGCAATTATGTTAAAACTAGTAATAAGAAGAT-AGACCTTCTCTTAAATGTACCTTTAAACCGGAAAGGACAATCCACCGGTACTTAAACGCAAATGAGTACAAAACAGTAACTACC-----ACAGAAAACCCTGCTT-AAT--TTAACGTTAACCTAACACCAGTACATTTCAAGAAAGATTAAAAAGAAAAGAAGGAACTCGGCAAACACTATCCCCGCCTGTTTACCAAAAACATCGCCTCCTG-TAAC--ATATAAGAGGTCCAGCCTGCCCAGTGAC-TTAGTTCAACGGCCGCGGTATCCTAACCGTGCGAAGGTAGCGTAATCACTTGTTCTTTAAATGAGGACTAGTATGAATGGCACCACGA-GGGATACACTGTCTCCTTTTTTAAATCAATGAAACTGATCTCCCCGTGAAGAAGCGGGGATAAAAATATAAGACGAGAAGACCCTATGGAGCTTTAAACTA-CTTAGCACTGGCTT------TCGCACTCAAA----TT-TTTTC----AGAAACACAACACTTATTTTA-GCCTTACTGACTAATAGTTTTAGGTTGGGGTGACCGCGGAGTAAAAATTAACCTCCACATTGAATTATAAG-C-CA---AACCTGAGCAAAAAACCACGACTTTAAGCACCAATAAATTGACATCAATTGACCCAATA-TTTTGATCAACGAACCAAGTTACCCTAGGGATAACAGCGCAATCTACTTCAAGAGCCCATATCGACAAGTAGGTTTACGACCTCGATGTTGGATCAGGGTATCCCAGTGGTGCAGCCGCTACTAAAGGTTCGTTTG-TTCAACGATTGAAACCCT
D_carnifex_AY843616 TGGTCCTAATCTTGAGATCAATTA-----TTCCCT-AACATACACATGCAAGTCTCCGCACCCCGGTGAAAACGCCC-TTATAACCCCTCTAAG-GGACAAGGAGCTGGTATCAGGCACAAAAATTAGCCCAAGACACCTAGC-TAT-GCCACACCCACAC-GGGAATTCAGCAGTGATAAACATTGAAAATAAGCGACAGCTTGAATCAGCTAAAGGAAAA-AGAGCCGGCAAATCTGGTGCCAGCCGCCGCGGTTACACCACGTGGCTCAAACTGAC--CTCTTTCGGCGTAAAGCGTGATTTAAGA--TTAAC--TAAT-AAC--TGCAATCAAACTGGGATTAGGCTGTGACACGCTTATCCTCAAGAAGCCCAA-AAACGAAAGTCATTGC-AACTA-AAACAACTTGAACTCACGACAGCTAAGAAACAAACTGGGATTAGATACCCCACTATGCCTAGCAGTAAA-CTTTTATTTAC----A-CCCT--CATCGCCCGGGAACTACGAGCAAAGCTTAAAACCCAAAGGACTTGACGGTACCCCATATCCACCTAGAGGAGCCTGTCCTACAATCGATAACCCTCGCTTAACCTCACCATCTTTAGCTA-CTCAGCCTGTATACCTCCGTCGTCAGCTTACCTCGTGAGCGCCAATTAGTGAGCTAAATGCCC--------CAGCGCCAATACGTCAGGTCAAGGTGCAGCATATAAGATGGGAAGAGATGGGCTACACTATCTAAA-TTAGATTACACGAAAGACTAC--CTATGAAA-CCTAGTC-AGAAGGCGGATTTAGAAGTAAAGAGAGATCA-AA-ATGCCCTCTTTAACCT-GGCACTGGGGTGTGTACACACCG--CCC-GTCACCCTCTTCAAAGCTTAAACAC-AGTTTTTAACACAAT-TGAGCAT----CCTAGAAAAGGCAAGTCGTAACATGGTAAG-TA----------TACC------------------------------------GGAAGGTGTGCTTGG-AAACAAAGTATAGCTTAAT-AAAAGCATCTCGCTTACACCGAGA-AGATGCCCGTTA-GCCCGGACTACCTTGAGCTGAAAATCTAGCCC-------CATT-AAAAT---------TTATA--ATC-CTTAAAACCT-ACATCT---ACAAACTAAAACATTCACTATACCTGAGTAAAGGCGATTGAAAAA-TTAATTA-GAGCTATA-ATTATAGTACCGCAA-GGGAAAGATGAAATAAAAATGAAACAAATATTAAGCGCAAAACAGCAGAGATAACCTCTCGTACCTTTTGCATCATGATTTATCTAGTCTAATCAAGCAAAAAGACTTATAGTTTGACCCCCCGAAACTAGACGAGCTACTTCGAGGCAGCTTCATGAGCCCACCCGTCTCTGTTGCAAAAGAGTGGGAAGACCCCCAAGTAGCGGTGATAGACCTAACGAGTCTAGTGATAGCTGGTTGCTTAAAAAAAGGATCTTAGTCCTACCTAAAACATCC------TCAATTT-ATTTAAATGT--TCT-TA--ATGTTTTAGAGCCATTCAAATGAGGTACAGCCCATTTGAAATAAGGATACAACCTAAACTAACGGGTA--ATC----CGTGT-----ATACTATAAACAAGTGGGCTTAAAAGCAGCCATCTTTAA-AATAGCGTCAAAGCTTATTTATA------TA--AAT-CCC-----TAATACCACAAC-ACC-CCTAAAACCCTTTATTT--ATATTAAGCCATTCTATA-GA-CCTATAGAAGTTATTATGTTAAAACTAGTAATAAGAAG-A-CGACCTTCTCTTTAATGTAAGTGTAAATCAGAAAGGACTAACCACTGATAATT-ATTGCTAATGAACCTAAAACAGCAAC--TC--CA-CCAGAAAACCCTGTTT-TAC--CTAGCGTTAACCTAACACCAGAACATCTCAAGAAAGATTAAAAGAAAAAGAAGGAACTCGGCAAACATTAACCTCGCCTGTTTACCAAAAACATCGCCTCTTG--CAA-AATATAAGAGGTCTAGCCTGCCCAGTGAC-TCAATTCAACGGCCGCGGTATCCTAACCGTGCGAAGGTAGCGTAATCACTTGTTCTTTAAATAAGGACTAGTATGAATGGCATCACGA-GGGTTATACTGTCTCCTTTTTCTAATCAATGAAACTGATCTCCCCGTGAAGAAGCGGGGATTATTATATAAGACGAGAAGACCCTATGGAGCTTTAAACTA-TATAGCAAAAGCTT----ATACATTA--A-T----AC-ATTTC----AGAACTATAATACCTATTCTA-GCATATATGACTATTAGTTTTAGGTTGGGGTGACCGCGGAGCAAAAATTAACCTCCACATTGAAC--GAAA-C-CT---TTTCTGAGCAGAAAACTACAACTTCAAGCACCAATAAACTGACATAAATTGACCCAATA-TTTTGATCAACGAACCAAGTTACCCTAGGGATAACAGCGCAATCCACCTCAAGAGCTCCTATCGACAGGTGGGCTTACGACCTCGATGTTGGATCAGGGTATCCTAGTGGTGCAGCCGCTACTAAAGGTTCGTTTG-TTCAACGATTAAAACCCT
D_counani_KT721794_KT721771 ?????????????GAAATCAGTTA-----TTACTT-AACATACACATGCAAGTCTCCGCCCCCCTGTGAGAACGCCC-TTA-AATCCCTTCGAG-GGATAAGGAGCTGGTATCAGGCTCAAAAATTAGCCCACGACACCTAGC-TTC-GCCACACCCACAC-GGGAACTCAGCAGTGATTAACATTGAAAATAAGCGACAGCTTGAATCAGTTAAAGTAGAG-AGAGCCGGCTAATCTGGTGCCAGCCGCCGCGGTTACACCATGTGACTCAAACTGAC--CTCTTTCGGCGTAAAGCGTGATTAAAGC--CCC-C--CACT-AAC--TGCAATTAAACCAGAACTGAGCTGTAACACGCCTATTCCTGAGAACCACAT-AAACGAAAGTTATTGC-AACCT-TA--AACTTGAACTCACGACAGCTGGGAAACAAAC????????????????????????????????????????????????????????????????????????????????????????????????????????????????????????????????????????????????????????????????????????????????????????????????????????????????????????????????????????????????????????????????????????????????????????????????????????????????????????????????????????????????????????????????????????????????????????????????????????????????????????????????????????????????????????????????????????????????????????????????????????????????????????????????????????????????????????????????????????????????????????????????????????????????????????????????????????????????????????????????????????????????????????????????????????????????????????????????????????????????????????????????????????????????????????????????????????????????????????????????????????????????????????????????????????????????????????????????????????????????????????????????????????????????????????????????????????????????????????????????????????????????????????????????????????????????????????????????????????????????????????????????????????????????????????????????????????????????????????????????????????????????????????????????????????????????????????????????????????????????????????????????????????????????????????????????????????????????????????????????????????????????????????????????????????????????????????????????????????????????????????????????????????????????????????????????????????????????????????????????????????????????????????????????????????????????????????????????????????????????????????????????????????????????????????????????????????????????????????????????????????????????????????????????????????????????????????????????????????ACCGTGCGAAGGTAGCGTAATCACTTGTTCTCTAAATAAGGACTAGTATGAATGGCACCACGA-GGGTTACACTGTCTCCTTTTTCCAATCAATGAAACTGATCTGCCCGTGAAGAAGCGGGCATAAAAATATAAGACGAGAAGACCCTATGGAGCTTTAAACTACAATAGCATGGGCT-------ATCCACT-A-C----AT-GTTTC----AGAACCACAATATCCAACTTA-GCCTCAATGACTATTAGTTTTAGGTTGGGGTGACCGCGGAGTAAAAATTAACCTCCATATTGAAA--GGAC-T-AC---GTCCTGAACTTAGAGCTACACCTCCAAGCACCAATAAACTGACATTCATTGACCCAACA-TATTGATCAACGAAC????????????????????????????????????????????????????????????????????????????????????????????????????????????????????????????????????????????
D_ebraccatus_AF308074_AF308101 ???????????????????????????????????????????????????????????????????????????????????????????????????????????????????????????????????????????????????????????????????????????????????????????????????????????????????????????????????????????????????????????????????????????????????????????????????????????????????????????????????????????????????????????????????????????????????????????????????????????????????????????????????????????????????????????????????????????????????????????????????????????????????????????????????????AGCTTAAAACCCAAGGGACTTGACGGTACCCCAAATCCATCTAGAGGAGCCTGTCCTATAATCGATAACCCCCGTTCTACCTCACCATTTCTAGTTA-ATCAGCCTGTATACCTCCGTCGTCAGCTTACCTCATGAGTGTTAATTAGTGAGCTTAATGTTA--------TTACACCAACACGTCAGGTCAAGGTGCAGCCTATGAAGTGGAAAGAGATGGGCTACACTGTCTATC-ATAGACTAAACGAAAGACTAT--ATATGAAA-CCTAGTC-CAAAGGCGGATTTAGAAGTAAAAGAAGAGCA-TT-GTGCTTCCTTTAACTC-GGCACT???????????????????????????????????????????????????????????????????????????????????????????????????????????????????????????????????????????????????????????????????????????????????????????????????????????????????????????????????????????????????????????????????????????????????????????????????????????????????????????????????????????????????????????????????????????????????????????????????????????????????????????????????????????????????????????????????????????????????????????????????????????????????????????????????????????????????????????????????????????????????????????????????????????????????????????????????????????????????????????????????????????????????????????????????????????????????????????????????????????????????????????????????????????????????????????????????????????????????????????????????????????????????????????????????????????????????????????????????????????????????????????????????????????CCCTTTATTC--CTATTAAGTAATTCTATA-AA-TTTATAGAAGCTATTATGTTAAAACTAGTAATATGAAGC--AGACCTTCTCTTAAATGTAAGTGTAAGCCAGAAAGGACACACCACTGGCACTT-ATCGTTTATGATTGTAAAACAGCAACTTCA-----CTAGAAAACCCTGCTA-CCT--AAACCGTTAACCTAACACTAACACATTCCAAGAAAGATTTAAAGAAAAAGAAGGAACTCGGCAAATATTAACCTCGCCTGTTTACCAAAAACATCGCCTCTTG-AACA-CATATAAGAGGTCCAGCCTGCCCAGTGAC-TAAATTCAACGGCCGCGGTATCCTAACCGTGCGAAGGTAGCGTAATCACTTGTTCTTTAAATGAGGACTAGTATGAATGGCACCACGA-GGGTTATACTGTCTCCTTTTTCTAATCAATGAAACTGATCTCCCCGTGAAGAAGCGGGGATAAGACTATCAGACGAGAAGACCCTATGGAGCTTCAAACAA-CATAGCAATGGCTT------ATTTACCTA-T----ATAATTTC----AGAATACCTATACTTATCTTA-GCCTTT-TGACTATTAGTTTTGGGTTGGGGTGACCACGGAGCAAAACCTAACCTCCATGTTGGAT--AGAT-C-TC---CTCTTGAGCCAAAAGCCACAACTTTAAGCACCAATAAACTGACATAACTTGACCCAATA-TTTTGAGCAACGAACCAAGTTACCCTAGGGATAACAGCGCAATCCACTTCAAGAGCCCCTATCGACAAGTGGGTTTACGACCTCGATGTTGGATCAGGGTATCCCAGTGGTGCAGCCGC????????????????????????????????????
D_ebraccatus_AY843624 TGGTCCCAGCCTTGAGATCAATTA-----CTACTC-AACATACACATGCAAGTCTCCGCGCCCCTGTGAGAACGCCC-TTA-AACCCCTTTAAG-GGGCAAGGAGCTGGTATCAGGCACAAAAATTAGCCCAAAACACCTAGC-CAC-GCCACACCCACAC-GGGAACTCAGCAGTGATTAATATTGAACTTAAGTGACAGCTTGAATCAGTTAGAGTAAAA-AGAGCCGGCAAATCTGGTGCCAGCCGCCGCGGTTACACCACGTGGCTCAAATTGAC--CTCCTCCGGCGTAAAGCGTGATTAAAGT--ATT-A--CTTT-TAC--TGCAATTAAACTAGAATTAAGCCGTGACACGCTTATTTATAAGAAAACCAACAAACGAAAGTCATTGC-ACCTT-TAATAGCTTGAATTCACAACAGCTAGGAACCAAACTGGGATTAGATACCCCACTATGCCTAGCCGTAAA-CTTTAACTTACA---ACCCCT--CCCCGCCCGGGAACTACGAGCAAAGCTTAAAACCCAAGGGACTTGACGGTATCCCAAATCCATCTAGAGGAGCCTGTCCTATAATCGATAACCCCCGTTTTACCTCACCATTTCTAGTTA-ATCAGCCTGTATACCTCCGTCGTCAGCTTACCCCATGAGTGTTAATTAGTGAGCTTAATGCTA--------TTACACCAATACGTCAGGTCAAGGTGCAGCCCATGAAGTGGAAAGAGATGGGCTACACTGTCTATT-TTAGATTAAACGAAAGACCAC--ATATGAAA-CCTGGTC-CGAAGGCGGATTTAGAAGTAAAAGAAGAGCA-TT-GTGCTTCCTTTAACTC-GGCACTGGGGTGTGTACACACCG--CCC-GTCACCCTCTTCGTAAGCCTAATACTAGTTTTTAACATTATCAAAGCAC----TTCAGAAGAGGCAAGTCGTAA???????????????????????????????????????????????????????????????????????????????????????????????????????????????????????????????????????????????????????????????????????????????????????????????????????????????????????????????????????????????????????????????????????????????????????????????????????????????????????????????????????????????????????????????????????????????????????????????????????????????????????????????????????????????????????????????????????????????????????????????????????????????????????????????????????????????????????????????????????????????????????????????????????????????????????????????????????????????????????????????TACAGCCCATTTGAAGCTAGGATACAACCTATACTAATGGGTA--ATG----TATGCCCCCCCCCCCCCAAACAAGTGGGCCTAAAAGCAGCCACCTTTAA-AATAGCGTCAAAGCTTTCTTACA------CC--GGG-CAC-----AAATACCCCCAC-CTA-TTCTGAACCCTTCATTT--CTATTAAGTAATCCTATA-AA-TTTATAGGAGCTATTATGTTAAAACTAGTAATATGAAG--CAGACCTTCTCTTAAATGTAAGTGTAAGCCAGAAAGGACACACCACTGGCATTT-ATCGTTTATGATTTTAAAACAGCAAC--TT--CA-CTAGAAAACCCTGCTA-TCC--AAACCGTTACCCTAACACTAACACATTCCAAGAAAGATTCAAAGAAAAAGAAGGAACTCGGCAAATATTAACCTCGCCTGTTTACCAAAAACATCGCCTCTTG-CATA-CATATAAGAGGTCCAGCCTGCCCAGTGAC-TAAATTCAACGGCCGCGGTATCCTAACCGTGCGAAGGTAGCGTAATCACTTGTTCTTTAAATGAGGACTAGTATGAATGGCACCACGA-GGGTTATACTGTCTCCTTTTTCTAATCAATGAAACTGATCTCCCCGTGAAGAAGCGGGGATAAGACTACCAGACGAGAAGACCCTATGGAGCTTCAAACAA-CATAGCAATGGCTT------A--TTT-AC-C-AATGTAATTTC----AGAATACCTACACTTATCTTA-GCC-TTTTGACTATTAGTTTTGGGTTGGGGTGACCACGGAGCAAAACCTAACCTCCATGTTGGAT--AGAT-C-TC---CTCTTGAGCCAAAAGCCACAACTTTAAGCACCAATAAACTGACATAAATTGACCCAATA-TTTTGAGCAACGAACCAAGTTACCCTAGGGATAACAGCGCAATCCACTTCAAGAGCCCCTATCGACAAGTGGGTTTACGACCTCGATGTTGGATCAGGGTGTCCCAGTGGTGCAGCCGCTACTAAAGGTTCGTTTG-TTCAACGATTAAAACCCT
D_elegans_4507 ?????????CCTTGA-ATTAGTTA-----TTTCTT-AATATACACATGCAAGTCTCCGCACCCCTGTGAAAACGCCC-TTA-AACCCCTACAAT-GGGTAAGGAGCCGGTATCAGGCAC-AAAACAAGCCCAAAACACCTAGC-TAT-GCCACATCCACAC-GGAAATTCAGCAGTGATTAACATTGAATATAAGCGCCAGCTTGAATCAGTTAAAGTAAAA-AGAGCCGGCAAATCTGGTGCCAGCCGCCGCGGTTACACCACGTGGCTCGAACTAAT--TTCCTCCGGCGTAAAGCGTGATTAAAGT--CTA-T--TATT-TAC--TGCAATTAAACCAAAACTAGGCTGTGACACGCTTGTCCTTAGGAAACCCAA--AACGAAAGTCATTGC-ACTCC-CA-TAACTTGAATTCACGACAGCTAGGAAACAAACTGGGATTAGATACCCCACTATGCCTAGCCGTAAA-CTTTAATTTAC----ACCTC---GCCCGCCAGGGAACTACGAGCAAAGCTTAAAACCCAAAGGACTTGACGGTACCCCATATCCACCTAGAGGAGCCTGTCCTATAATCGATAACCCACGCTTCACCTCACCATTTTTAGCTTCTTCAGTCTGTATACCTCCGTCGTCAGCTTACCTCGTGAGCGCTAACTAGTGAGCCCAACGCCT--------TTACGCCAACACGTCAGGTCAAGGTGCAGCATATGAAATGGAAAGAGATGGGCTACACTGTCTAAT-TTAGACAACACGAAAGACTAT--TTAAGAAA-CCTAGTC-AGAAGGCGGATTTAGAAGTAAAAAAAGACCA-TC-GTGCTTTATTTAACTT-GGCACTGGGGTGTGTACACACCG--CCC-GTCACCCTCTTCAAAGCTCTAATAT-AGTTTTTAACACAAC-ATACTAA----ACTAGAAGAGGTAAGTCGTAACAAGGTAAG-TA----------TACC------------------------------------GGAAGGTGTGCTTGGAAAACAAAGTGTAGCTTAAC-GAAAGCATCTCGCTTACTCCGAGA-AAATATCTGTAGAACTCAGATTACTTTGAGCTAATAATCTAGCCC-------GTCT-ATG-C-----------CCC--ACC---------CTATAAACC---GTAAACTAAAACATTCAT-TTTATTTAGTAAAGGCGATCAAAAAA-TTAACTG-GAGCTATA-ATAATAGTACCGCAA-GGGAAAGATGAAATAAAAATGAAATAAATTTAAAGCACAAAAAAGCAGAGACACCCCCTCGTACCTTTTGCATCATGGTTTAACCAGTCTAACCAAGCGAAAAGAACTTTAGTTTGGTCCCCCGAAACTAGGCGAGCTACTTCGAGGCAGCTTAATGAGCGCACCCGTCTCTGTTGCAAAAGAGTGGAACAACCTCTAAGTAGTGGTGACAGACCTAACGAGCCTAGTGATAGCTGGTTTCTTAAGAAAAGGATTTTAGTCCTGCCTGAAACATAC------TAAATAA-CCTAAATTAA--TCCACC--ATGCTTCAGCGTTATTCAAATGAGGTGCAGCCCGTTTGAAATTAGGATACAACCTCCCCTGGTGGGTA--AAT----TATGATA------CAATAAACAAGTAGGCCTAAAAGCAGCCACCTTTAA-AATAGCGTCAAAGCTTAGTTACC------CTG-ACT-ATT-----TAATTCCACACT-TCA-TTCTTAACCCCCTATTT--GTATTAAGCAGTCCTATA-AT-TATATAGGAGCTATTATGTTAAAACTAGTAATAAGAAG--CAGACCTTCTCTTAAATAAAAGTGTAAATCAGAAAGGACACACCACTGATAATT-AACGCCTATGATTATAAAACAGCAAC--TT--CA-CTAGAAAACCCTGTTT-ATT--TAAACGTTAACCTAACACTAGCTTATTTCAAGAAAGATTAAAAGAAAAAGAAGGAACTCGGCAAACATTAACCCCGCCTGTTTACCAAAAACATCGCCTCTTG-CACT-AATATAAGAGGTCCAGCCTGCCCAGTGAC-CAAGTTCAACGGCCGCGGTATCCTAACCGTGCGAAGGTAGCGTAATCACTTGTTCTTTAAATGAGGACTAGTATGAACGGCACCACGA-GGGTTATACTGTCTCCTTTTTCCAATCAATGAAACTGATTTTCCCGTGAAGAAGCGGGGATACTTCTATAAGACGAGAAGACCCTATGGAGCTTCAAATCA-AATAGCATTGGCT-------A--CAC-AT-T-A--AT-ATTTT-----AATAAATAACCTTTATCATT-GCC-CTCTGACTATAAATTTTGGGTTGGGGTGACCGCGGAACAAAAACTAACCTCCATGGTGAAC--AAAC-A-TT---TTCCTGAGCCAAAAGCCACAACTTTAAGCACCAAAACATTGACACAAATTGACCCAATA-ACTTGAGCAACGAACCAAGTTACCCTAGGGATAACAGCGCAATCCACTTCAAGAGCTCCTATCGACAAGTGGGTTTACGACCTCGATGTTGGATCAGGGTATCCTAGTGGTGCAGCCGCTACTAATGGTTCGTTTG-TTCAACGATTAAAACCCT
D_elegans_DQ380355_AF308103 ???????????????????AATTA-----CTTCTT-AATATACACATGCAAGTCTCCGCATCCCTGTGAAAACGCCC-TTA-AACCCCTACAAT-GGGTAAGGAGCCGGTATCAGGCAC-AAAACAAGCCCAAGACACCTAGC-TAT-GCCACATCCACAC-GGAAATTCAGCAGTGATTAACATTGAATATAAGCGCCAGCTTGAATCAGTTAAAGTAAAA-AGAGCCGGCAAATCTGGTGCCAGCCGCCGCGGTTACACCACGTGGCTCAAATTAAT--TTCCTCCGGCGTAAAGCGTGATTAAAGT--CTA-T--TGTT-TAC--TGCAATTAAACCAAAACTAGGCCGTGACACGCTTGTCCTTAGGAAACCCA--AAACGAAAGTCATTGC-ACGCC-C--CAACTTGAATTCACGACAGCTAGGAAACAAACTGGGATTAGATACCCCACTATGCCTAGCCGTAAA-CTTTAATTTAC----CCCTCT--ATCCGCCAGGGTACTACGAGCAAAGCTTAAAACCCAAAGGACTTGACGGTACCCCACATCCACCTAGAGGAGCCTGTCCTATAATCGATAACCCCCGCTTTACCTCACCATTTTTAGCCTGTTCAGTCTGTATACCTCCGTCGTCAGCTTACCTCGTGAGCGCTAACTAGTGAGCCCAACGCCT--------TTACGCCAACACGTCAGGTCAAGGTGCAGCATATGAAATGGAAAGAGATGGGCTACACTGTCTAAT-ATAGACAACACGAAAGACTAT--TTATGAAA-TCTAGTC-AGAAGGAGGATTTAGAAGTAAAAAAAGACCA-TT-GTGCTTTCTTTAACTT-GGCACTGGGGTGTGTACACACCG--CCC-GTCACCCTCTTCAAAGCTCTAATAT-AGTCTCTAACACAAT-ATACTAA----ACTAGAAGAGGTAAGTCGTAACAAGGTAAG?????????????????????????????????????????????????????????????????????????????????????????????????????????????????????????????????????????????????????????????????????????????????????????????????????????????????????????????????????????????????????????????????????????????????????????????????????????????????????????????????????????????????????????????????????????????????????????????????????????????????????????????????????????????????????????????????????????????????????????????????????????????????????????????????????????????????????????????????????????????????????????????????????????????????????????????????????????????????????????????????????????????????????????????????????????????????????????????????????????????????????????????????????????????????????????????????????????????????????????????????CCCCCTATCT--ATATTAAGCAGCCCTATA-AT-TATATAGAGGCTATTATGTTAAAACTAGTAATAAGAAG--CAGGTCTTCTCTTAAATGAAAGTATAAATCAGAAAGGACACACCACTGATAATT-AACGCCTATGATTATAAAACAGCAAC--TT--CA-CCAGAAAACCCTGTTT-ATT--TAAACGTTAACCTAACACTAGCTCATTTCAAGAAAGATTAAAAGAAAAAGAAGGAACTCGGCAAACATTAACCTCGCCTGTTTACCAAAAACATCGCCTCTTG-CACT-AATATAAGAGGTCCAGCCTGCCCAGTGAC-CAAGTTCAACGGCCGCGGTATCCTAACCGTGCGAAGGTAGCGTAATCACTTGTTCTTTAAATAAGGACTAGTATGAACGGCACCACGA-GGGTTATACTGTCTCCTTTTCCCAATCAATGAAACTGATTTTCCCGTGAAGAAGCGGGGATAC--ATATAAGACGAGAAGACCCTATGGAGCTTCAAACCA-AATAGCATCGGCC-------A--TAC-CT-T-A--AT-ATTTT-----AATCAATAACTTTTATTATC-GCC-CTCTGACTATTAGTTTTAGGTTGGGGTGACCGCGGAACAAAAATTAACCTCCATGGTGA----AAAC-T-TT---TTCCTGAGCCAAGAGCCACAGCTCTAAGCACCAAAACATTGACACAAATTGACCCAATA-ACTTGAGCAACGAACCAAGTTACCCTAGGGATAACAGCGCAATCCACTTCAAGAGCTCCTATCGACAAGTGGGTTTACGACCTCGATGTTGGATCAGGGTATCCTAGTGGTGCAGCCGC????????????????????????????????????
D_frosti_JQ088283 TGGTCCCAGCCTTGAGGTCAGCTG-----TTACTT-AATATACACATGCAAGTCTCCGCACCCTTGTGAAAACGCCC-TTA-TAATCCTCTAAG-GAACAAGGAGCTGGTATCAGGCTCAAAACTTAGCCCAAGACACCTAGC-TAT-GCCACACCCACAC-GGGTACTCAGCAGTGATTAACATTGAAAATAAGCGCCAGCTTGAATCAGTTAAAGTAGAA-AGAGCCGGCTAATCTGGTGCCAGCCGCCGCGGTTACACCACGTGACTCAAACTGAC--CTCTTTCGGCGTAAAGCGTGATTAAAGAACCCC-C--CCAA-TAC--TGCAATTAAACTAGAGCTGAGCTGTGACACGCCTACCCCTAAGAACCCCAAATAACGAAAGTAATTGC-AACTT-TTA-AACTTGAACTCACGACAGCTAGGAAACAAACTGGGATTAGATACCCCACTATGCCTAACCGTAAA-CTTTTACTTAC----C-CCCA--CACCGCCAGGGAACTACGAGCAAAGCTTAAAACCCAAAGGACTTGACGGTACCCCACATCCACCTAGAGGAGCCTGTCCTATAATCGATAACCCCCGCTTAACCTCACCATTCTTAGCAT-ATCAGCCTGTATACCTCCGTCGTCAGCTTACCACGTGAGCGCCAACTAGTGAGCTAAATGCCC--------CTACGCCAACACGTCAGGTCAAGGTGCAGCACATAAAATGGGAAGAGATGGGCTACACTGTCTAGA-CTAGACTACACGAAAAACTAC--ATATGAAA-CCTAGTT-AGAAGGCGGATTTAGAAGTAAAGAAAGACCA-AA-GTGCTTCCTTTAACTT-GGCACCGGGGCATGTACACACCG--CCC-GTCACCCTCTTCAAAGCTACTACAA-AGTCTCTGACACTTC-TATGCAA----CCCAGAAGAGGCAAGTCGTAACATGGTAAG-TA----------TACC------------------------------------GGAAGGTGTGCTTGG-AAACAAAATGTAGCTTAA--AAAAGCATCTCGCTTACACCGAGA-AGACGCCCGTGAAAACCAGGCCATCTTGAGCTAAAAATCTAGCCT-------TACC-TAATTAAATTGTATTTAAA--CCA-GATTTCACTA-GTCC-----CTAAACTAAAACATTTACCACA-TTTAGTAAAGGCGATTGAAAGA-TTAGTTC-GCGCTATA-ACAATAGTACCGCAA-GGAAAAGATGAAATAAAAATGAAATAAATTTAAAGCATAAAAAAGCAGAGATGCCCCCTCGTACCTTTTGCATCATGATTTAACTAGTAAAATCAAGCAAAAAGCATTAAAGTTTGACCCCCCGAAACTAAATGAGCTACTTCGAAGCAGCTTAATGAGCGCCCCCATCTCTGTTGCAAAAGAGTGGGACGACTTCCAAGTAGCGGTGACAGACCTAACGAGTTTAGTGATAGCTGGTTATTTAAGAAAAGGATTTAAGTCCTACCTAAAGCAACCC-----TCAATCCATTTAAGAT----TAC-CC--ACGCTTTAGAGGCACTTAAGTGAGGTACAGCCCACTTGAGACACGGATACAACCTAGACTAACGGGTA--ATT----TTGT------TCCATACAATTAAGTAGGCCTAAAAGCAGCCACCTTTAA-AAAAGCGTCAAAGCTTACTTCCA------CA--AAC-TTA-----TAATCCCACAAC-CCA-ACCAAAACCCTTTATCA--CCATTAAATAATACTATA-GA-TATATAGAAGTTATTATGTTAAAACTAGTAATAAGAAG-A-AGACCTTCTCTTAAATGTAAGTGTAAGTCAGAAAGGACAAACCACTGACAATTAAACGTCAATGAGTGCAAAACAATAAC--AC--CA-CTAGAAAACCCTGTTT-TTC--TCAGCGTTAATCTAACACAAGAACATTACAAGAAAGATTAAAAGGAAAGGAAGGAACTCGGCAAACATTAACCTCGCCTGTTTACCAAAAACATCGCCCCTTG-CTAA-AATATAAGGGGTCCAGCCTGCCCAGTGAC-TCAGTTCAACGGCCGCGGTATCCTAACCGTGCGAAGGTAGCGTAATCACTTGTTCTTTAAATGAGGACTAGTATGAATGGCACCACGA-AGGTTATGCTGTCTCCTTTTTCTAATCAATGAAACTGATCTGCCCGTGAAGAAGCGAGCATAAAGATATAAGACGAGAAGACCCTATGGAGCTTTAAACTGTTATAGCACCGGCTT----ATCCTTTT-TC-C----AT-GTTTC----AGAACCATAACACCCAGTCTA-GCCTTAATGACTATTAGTTTTAGGTTGGGGTGACCGCGGAGTAAAAATTAACCTCCACACTGAAA--GGGA-C-AC---GCCCTGAGCCTAGAGCTACAACTCTGAGCACCAACAAACTGACACTCATTGACCCAATA-TATTGACCAACGAACCAAGTTACCCTAGGGATAACAGCGCAATCCACTTCAAGAGCCCCTATCGACAAGTGGGTTTACGACCTCGATGTTGGATCAGGGTATCCCAGCGGTGCAGCCGCTGCTAAAGGTTCGTTTG-TTCAACGATTAAAACCCT
D_giesleri_AY843629 TGGTCCCAGCCTTGAAGTCAGTTA-----TTACTT-AATATACACATGCAAGTCTCCGCACCCCTGTGAAAACGCCC-TTA-AATTCCTCCCAG-GAATAAGGAGCTGGTATCAGGCAC-AAATTTAGCCCAAGACACCTAGC-TAT-GCCACACCCACAC-GGGAACTCAGCAGTGATTAACATTGTAAATAAGCGACAGCTTGAATCAGTTAAAGTGAAA-AGAGCCGGCAAATCTGGTGCCAGCCGCCGCGGTTACACCATGTGGCTCAAACTGTC--CTCTTCCGGCGTAAAGCGTGATTAAAGT--TCT-C--CCTC-TAC--TGCAATTAAACTTAAATTAAGCTGTGACACGCTTGTTTACAGGAAACCCAATAAACGAAAGTCATTGC-AACCT-CAACAACTTGAACTCACGACAGCTGGGAAACAAACTGGGATTAGATACCCCACTATGCCCAGCCGTAAA-CTTTTACTTAC----A-CCCC--AATCGCCCGGGAACTACGAGCAAAGCTTAAAACCCAATGGACTTGACGGTACCCCACATCCACCTAGAGGAGCCTGTCCTATAATCGATAACCCCCGCTTAACCTCACCATTTTTAGCCT-ATCAGCCTGTATACCTCCGTCGTCAGCTTACCACGTGAGCGCTTATTAGTGAGCTTAATGCCC--------CTACGCCAACACGTCAGGTCAAGGTGCAGCACATAAAATGGGAAGAGATGGGCTACACTATCTAGC-ATAGATTACACGAAAGACTAC--ATATGAAA-CCTAGTC-CGAAGGCGGATTTAGAAGTAAAGAAAGACCA-AAGGTGCTTCCTTTAACTC-GGCACCGGGGTGTGTACACACCG--CCC-GTCACCCTCTTCAAAGCTCCAATGC-AGTTTATAACCCCTA--TAGCAC----ACCAGAAGAGGCAAGTCGTAACATGGTAAG-TA----------TACC------------------------------------GGAAGGTGTGCTTGG--AACAAGATGTAGCTTAAT-TAAAGCATCTCGCTTACACCGAGA-AAATACCCGTGAGACCCTGGTCATCTTGAGCCAAAAATCTAGCCC-------TACT-TAACC---------GTATG-ACAT-CACTAAACCC-AACTAA---ACCCACTAAAACATTCACTATGTTCTAGTAAAGGCGATCGAAAGA-ATAATTA-GAGCTATA-ACCACAGTACCGCAA-GGAAAAGATGAAATAGAAATGAAATAAGT-TTAAGCAGAAAAAAGCAGAGATAGGCCCTCGTACCTTTTGCATCATGATTTAACTAGTCTAATCAAGCACAAAAAACTACAGCTTGACCCCCCGAAACTAAACGAGCTACTTCGAGGCAGCTTAATGAGCACACCCGTCTCTGTTGCAAAAGAGTGGGACGACCCCCAAGTAGCGGTGACAGACCTAACGAGTTTAGTGATAGCTGGTTACTTAAGAAAAGGATTTTAGTCCAACCTGAAACATCT------TTAATCA-CTCCAGATAA--ACC-TA--ATGTTTTAGAGCCACTCAAGCGAGGTACAGCCCGCTTGAAATAAGGATACAACCTACACTAATGGGTA--ATC----CACCT-----ACTACACAACAAAGTGGGCCTAAAAGCAGCCACCTTTAA-AATAGCGTCAAAGCTTATCTGTG------CA--GAT-TCT-----AAATTCCACCAT-ACC-CCAAAACCCCTTTATCC--GTATTAAGTAATTCTATA-GC-ACTATAGAAGCTATTATGTTAAAACTAGTAATAAGAAG-A-AGACCTTCTCTTAGGTGCAAGTGTAAATCAGAAAGGACAAGCCACTGATAATT-ATAGCTAATGAGTATTATACAGCAAC--AT--TT-CAAGAAAACCCTGTTC-TAC--TCGGCGTTAACCTAACACAAGAGCACCCCAAGAAAGATTTAAAGAAAAAGAAGGAACTCGGCAAATATTAACCCCGCCTGTTTACCAAAAACATCGCCTCTTG-TTTA-AAACTAAGAGGTCCAGCCTGCCCAGTGAC-CAAGTTCAACGGCCGCGGTATCCTAACCGTGCGAAGGTAGCGTAATCACTTGTTCTTTAAATGAGGACTAGTATGAATGGCACCACGA-AGGTTATACTGTCTCCTTTTTCTAATCAATGAAACTGATCTCCCCGTGAAGAAGCGGGGATGAAAATATAAGACGAGAAGACCCTATGGAGCTTTAAACTA-TATAGCACTGGCTT----A-AAACAT--A-T----AC-ATTTC----AGAATTACACCAACTATTCCA-GCCTTCATGTCTGTTAGTTTTAGGTTGGGGTGACCGCGGAGTAAAAATTAACCTCCACATTGAAC--GGAA-C-TA---TTCCTGAGCTGAGAGCTACAACTTTAAGCACCAACAAAATGACATAAATTGACCCAATA-CTTTGATCAACGAACCAAGTTACCCTAGGGATAACAGCGCAATCCATTTCAAGAGCTCCTATCGACAAATGGGTTTACGACCTCGATGTTGGATCAGGGTATCCCAGTGGTGCAGCCGCTACTAAAGGTTCGTTTG-TTCAACGATTAAAACCCT
D_koechlini_AY819369 TGGTCCCGACCTTATAGTCAGTTA-----TTACTT-AATTTACACATGCAAGTCTCCGCACCCCTGTGAAAACGCCC-TTA-AGCTCCTTTAAG-GAGCAAGGAGCTGGTATCAGGCTCAAAAATTCGCCCAAGACACCTAGC-TAC-GCCACACCCACAC-GGGAACTCAGCAGTGATTAACATTGAAAATAAGCGACAGCTTGAATCAGTTAAAGTAAAA-AGAGCCCGCAAGTCTGGTGCCAGCCGCCGCGGCTACACCATGTGACTCAAACTGAC--CTTTTGCGGCGTAAAGCGTGATTAAAGC--TTT-T--TTTT-CCC--TGCAATTAAATCTGAGCTGAGCTGTAACATGCCTACCCCTGAGAAATCCAA-AGACGAAAGTTATTGC-AACCA-TCA-AACTTGAAATCACGACAGCTAGGAAACAAACTGGGATTAGATACCCCACTATGCCTAGCCGTAAA-CTTTTACTTAC----A-CCCT--ATCCGCCTGGGRACTACGAGCAAAGCTTAAAACCCAAAGGACTTGACGGTACCCCACATCCACCTAGAGGAGCCTGTCCTATAATCGATAACCCTCGCTAAACCTCACCATTTTTAGTAT-ATCAGCCTGTATACCTCCGTCGTCAGCTTACCCCGTGAGCGATAACTAGTAAGCTAAATGCCA--------TTACGCCAATACGTCAGGTCAAGGTGCAGCATATAAAATGGGAAGAGATGGGCTACACTATCTAAA-ATAGATTACACGAAAGACTAT--TCATGAAA-CTTGGTC-AGAAGGCGGATTTAGAAGTAAAGTGGGACCA-AT-ATGCCCCCTTTAACAC-GGCACTGGGGTGTGTACACACCG--CCC-GTCACCCTCTTCGAAGGCCTCATAA-AGTCTTTAACACATC-TAAACAT----TACAGAAGAGGCAAGYCGTAACATGGTAAG-TA----------TACC------------------------------------GGAAGGTGTGCTTGRAAAACAAGATGTAGCTTAAC????????????????????????????????????????????????????????????????????????????????????????????????????????????????????????????????????????????????????????????????????????????????????????????????????????????????????????????????????????????????????????????????????????????????????????????????????????????????????????????????????????????????????????????????????????????????????????????????????????????????????????????????????????????????????????????????????????????????????????????????????????????????????????????????????????????????????????????????????????????????????????????????????????????????????????????????????????????????????????????????????????????????????????????????????????????????????????????????????????????????????????????????????????????????????????????????????????????????????????????????????????????????????????????????????????????????????????????????????????????????????????????????????????????????????????????????????????????????????????????????????????????????????????????????????????????????????????????????????????????????????????????????????????????????????????????????????????????????????????????????????????????????????????????????????????????????????????????????????????????????????????????????????????????????????????????????????????????????????????????????????????????????????????????????????????????????????????????????????????????????????????????????????????????????????????????????????????????????????????????????????????????????????????????????????????????????????????????????????????????????????????????????????????????????????????????????????????????????????????
D_labialis_AY843635 TGGTCCTAGCCTTGAGATCAGCTA-----TTACTT-AATATACACATGCAAGTCTCCGCACCCCTGTGAAAACGCCCTTTA-AACCCCTCTAAG-GGGCAAGGAGCTGGTATCAGGCACAAAAATTAGCCCAAGACACCTAGC-TAC-GCCACACCCACAC-GGGAACTCAGCAGTGATAAACATTGAAAATAAGCGACAGCTTGAATCAGTTAAAGCAAAA-AGAGCCGGCAAATCTGGTGCCAGCCGCCGCGGTTACACCATGTGGCTCAAACTGAT--CTCTTCCGGCGTAAAGCGTGATTTAAGA--TTA-CA-TAAT-AAC--TGCAATTAAATTAGAATTAAGCTGTGACACGCTTATTCCCAAGAAGCCCAA-AAACGAAAGTCATTGC-AACTT-GAACAACTTGAACTCACGACAGCTAAGAAACAAACTGGGATTAGATACCCCACTATGCCTAGCAGTAAA-CTTTTATTTAC----A-CCCT--CATCGCCCGGGAACTACGAGCAAAGCTTAAAACCCAAAGGACTTGACGGTACCCCACATCCACCTAGAGGAGCCTGTCCTATAATCGATAACCCTCGCTTAACCTCACCATTTTTAGCTA-CTCAGCCTGTATACCTCCGTCGTCAGCTTACCTCATGAGCGTCAACTAGTGAGCTAAATGCCC--------CAGCGCCAATACGTCAGGTCAAGGTGCAGCACATGAAATGGGAAGAGATGGGCTACACTGTCTAAA-TTAGACTACACGAAAGACTAC--ATATGAAA-CCTAGTC-AGAAGGCGGATTTAGAAGTAAAGAAAGATCA-AA-ATGCTCTCTTTAACCC-GGCACTGGGGTGTGTACACACCG--CCC-GTCACCCTCTTCAAAGCTTAAATAT-AGTTTTTAACACAAT-TGAGCAC----CTTAGAAGAGGCAAGTCGTAACATGGTAAG-TA----------TACC------------------------------------GGAAGGTGTGCTTGG-AAACAAGATATAGCTTAAT-GAAAGCATCTCGCTTACACCGAGA-AAATGCCCGCTA-ACCCGAGCTATCTTGAGCCAAAAATCTAGCCC-------TATT-TAGCC---------CCATG--CCC-CCTTAAACCT-TATAAC---ACCAACTAAAACATTCACCATACTTTAGTAAAGGCGATTGAAAAA-CTAATTA-GAGCCATA-ACAATAGTACCGCAA-GGGAAAGATGAAATAAAAATGAAATAAATATTAAGCAAAAAAAAGCAGAGATATACACTCGTACCTTTTGCATCATGATTTATCTAGTCTAATCAAGCAAAAAGACTTATAGTTTGACCCCCCGAAACTAGACGAGCTACTTCGAGGCAGCTTTATGAGCCCACCCGTCTCTGTTGCAAAAGAGTGGGAAGACCCCCAAGTAGCGGTGATAGACCTAACGAGTCTAGTGATAGCTGGTTGCTTAAGAAAAGGATTTTAGTCCTACCTAAAACACCT------CCAATTT-AATAAAATAT--GCA-CA--GCGTTTTAGAGCTATTCAAATGAGGTACAGCCCATTTGAAATAAGGATACAACCTAAACTAATGGGTA--ATT----TGTTT-----ACATTATGAACAAGTGGGCCTAAAAGCAGCCACCTTTAA-AATAGCGTCACAGCTTATTCATA------TA--AAA-TTA-----TAATACCACCAC-ACA-CTTAAAACCCTTTATTT--ATATTAAGCTATTCTATA-AA-CCTATAGAAGCAATTATGTTAAAACTAGTAATAAGAAG-A-TGGCCTTCTCTTAGATGTAAGTGTAAATCAGAAAGGACTAACCACTGATAATT-AATGCTAATGAACTTAAAACAGCAAC--CC--CA-CTAGAAAACCCTGTTT-TAA--CCAACGTTAATCTAACACCAGAACATCTCAAGAAAGATTAAAAGAAAAAGAAGGAACTCGGCAAACATTAACCTCGCCTGTTTACCAAAAACATCGCCTCTTG-CCTA-AATATAAGAGGTCCAGCCTGCCCAGTGAC-TGAGTTCAACGGCCGCGGTATCCTAACCGTGCGAAGGTAGCGTAATCACTTGTTCTTTAAATGAGGACTAGTATGAATGGCACCACGA-GGGTTATACTGTCTCCTTTTTCTAATCAATGAAACTGATCTCCCCGTGAAGAAGCGGGGATTATTTTATAAGACGAGAAGACCCTATGGAGCTTCAAACTA-AATAGCAATAGCTT----ATATACCA--A-T----AT-ATTTC----AGAATCATAACACCTATTCCA-GCACACATGACTATTAGTTTTAGGTTGGGGTGACCGCGGAGCAAAAATTAACCTCCACATTGAAA--GAAG-C-CA---CTTCTGAGCAAAAAGCTACAACTTCAAGCACCAATAAATTGACATAAATTGACCCAATA-TTTTGATCAACGAACCAAGTTACCCTAGGGATAACAGCGCAATCCACCTCAAGAGCTCCTATCGACAGGTGGGCTTACGACCTCGATGTTGGATCAGGGTATCCTAGTGGTGCAGCCGCTACTAAAGGTTCGTTTG-TTCAACGATTAAAACCCT
D_leali_AY819451 ??????GAACCTTCGAGTGAGTGATTTGGTTACTT-AATATACACATGCGAGTCTCCACACCCCCGTGAAAACGCCC-TTA-AATCCCTCTAAG-GGATAAGGAGCTGGTATCAGGCACAAAAATTAGCCCAAAACACCTAGC-TTC-GCCACACCCCCAC-GGGAATTCAGCAGTGATTAAAATTGAATATAGGCGCCAGCCTGAATCAGTTAAAGTAAAA-AGAGCCGGCAAATCTGGTGCCAGCCGCCGCGGTTACACCATGTGACTCAAACTGAC-TCCCCTTCGGCGTAAAGCGTGATTAAAGT--T-T-C--ACCT-CAC--TGCAATTAAACTAGAATTAAGCTGTGACACGCTTATTCCTGAGAAGCTCTT-AAACGAAAGTTATTGC--------AACAACTTGAACTCACGACAGCTAGGGAACAAACTGGGATTAGATACCCCACTATGCCTAGCCGTAAA-CTTTTACTTAC----A-TCTT--AATCGCCAGGGAACTACGAGCAGAGCTTAAAACCCAAAGGACTTGACGGTACCCCACATCCACCTAGAGGAGCCTGTCCTATAATCGATAACCCCCGCTTAACCTCACCATTTTTAGCCT-ATCAGCCTGTATACCTCCGTCGTCAGCTTACCCCGTGAGCGCCAATTAGTGAGCTCAATGCCA--------TTACACCAATACGTCAGGTCAAGGTGCAGCACATAAAATGGGAAGAGATGGGCTACACTATCTAAT-ATAGATTACACGAAAAACTAT--ATATGAAA-CCTAGTT-AGAAGGCGGATTTAGAAGTAAAGAAAGACTA-AA-GTGCTTTCTTTAACTC-GGCACTGGGGTGTGTACACACCG--CCC-GTCACCCTCTTCAAAGCCTCAACCT-AGTCTTTAACACACT-CAGGCAC----CCCAGAAGAGGCAAGTCGTAACATGGT???????????????????????????????????????????????????????????????????????????????????????????????????????????????????????????????????????????????????????????????????????????????????????????????????????????????????????????????????????????????????????????????????????????????????????????????????????????????????????????????????????????????????????????????????????????????????????????????????????????????????????????????????????????????????????????????????????????????????????????????????????????????????????????????????????????????????????????????????????????????????????????????????????????????????????????????????????????????????????????????????????????????????????????????????????????????????????????????????????????????????????????????????????????????????????????????????????????????????????????????????????????????????????????????????????????????????????????????????????????????????????????????????????????????????????????????????????????????????????????????????????????????????????????????????????????????????????????????????????????????????????????????????????????????????????????????????????????????????????????????????????????????????????????????????????????????????????????????????????????????????????????????????????????????????????????????????????????????????????????????????????????????????????????????????????????????????????????????????????????????????????????????????????????????????????????????????????????????????????????????????????????????????????????????????????????????????????????????????????????????????????????????????????????????????????????????????????????????????????????????????????????????????????????????????????????????????????????????????????????????????
D_leucophyllatus_AF308068_AF308088 ???????????????????????????????????????????????????????????????????????????????????????????????????????????????????????????????????????????????????????????????????????????????????????????????????????????????????????????????????????????????????????????????????????????????????????????????????????????????????????????????????????????????????????????????????????????????????????????????????????????????????????????????????????????????????????????????????????????????????????????????????????????????????????????????????????AGCTTAAAACCCAAGGGACTTGACGGTACCCCAAATCCACCTAGAGGAGCCTGTCCTATAATCGATAACCCCCGTTTTACCTCACCCCTTCTAGTCT-CTCAGCCTGTATACCTCCGTCGTCAGCTTACCCCGTGAGCGTAAACTAGTGAGCCTAACGCCC--------CCACGCCCACACGTCAGGTCAAGGTGCAGCATATGAAGCGGGAAGAGATGGGCTACACTGTCTATT-TTAGACAACACGAAAGACTAC---TATGAAA-CCTGGTC-GGAAGGCGGATTTAGAAGTAAAAGAAGATCA-AC-ATGCTTCCTTTAACTT-GGCACT???????????????????????????????????????????????????????????????????????????????????????????????????????????????????????????????????????????????????????????????????????????????????????????????????????????????????????????????????????????????????????????????????????????????????????????????????????????????????????????????????????????????????????????????????????????????????????????????????????????????????????????????????????????????????????????????????????????????????????????????????????????????????????????????????????????????????????????????????????????????????????????????????????????????????????????????????????????????????????????????????????????????????????????????????????????????????????????????????????????????????????????????????????????????????????????????????????????????????????????????????????????????????????????????????????????????????????????????????????????????????????????????????????????CCCTTTATTC--GTACTAAGTTATTCTATA-AC-ACTATAGAAGCCCTTATGTTGAAACTAGTAATAAGAAGAT-AGCCCTTCTCTTAAATGTACGTGTAAATCAGAAAGGACATACCACTGATAATTAAACGCCAATGATCTTAAAACAGTAACTTTA-----CTAGAAAACCCTGTTA-CCC--CTAACGTTAATCTAACACCAGTACATTCCAAGAAAGATTAAAAGAAAAAGAAGGAACTCGGCAAACACTAACCTCGCCTGTTTACCAAAAACATCGCCTCTTG-CA---TATATAAGAGGTCCAGCCTGCCCAGTGAC-TTAGTTCAACGGCCGCGGTATCCTAACCGTGCGAAGGTAGCGTAATCACTTGTTCTTTAAATGAGGACTCGTATGAATGGCACCACGA-GGGTTACACTGTCTCCTTTCTCTAATCAATGAAACTGATCTCCCCGTGAAGAAGCGGGGATACACATATTAGACGAGAAGACCCTATGGAGCTTCAAACTA-TACAGCACTGGCTT------TTATCTTTT-T----CC-ACTTC----AGAGTTTTTAATTTTATTCTA-GCCTTT-TGACTATTAGTTTTAGGTTGGGGTGACCACGGAGCAAAAATTAACCTCCACGATGAAC--AGAC-C-AA---CTCTTGAGCTAAAAGCCACAACTTTAAGCACCAATAAACTGACACAAATTGACCCAATA-TTTTGACCAACGAACCAAGTTACCCTAGGGATAACAGCGCAATCCACCCCGAGAGCCCCTATCGACAGGTGGGTTTACGACCTCGATGTTGGATCAGGGTATCCCAGTGGTGCAGCCGC????????????????????????????????????
D_leucophyllatus_AF308072_AF308097 ???????????????????????????????????????????????????????????????????????????????????????????????????????????????????????????????????????????????????????????????????????????????????????????????????????????????????????????????????????????????????????????????????????????????????????????????????????????????????????????????????????????????????????????????????????????????????????????????????????????????????????????????????????????????????????????????????????????????????????????????????????????????????????????????????????AGCTTAAAACCCAAGGGACTTGACGGTACCCCAAATCCACCTAGAGGAGCCTGTCCTATAATCGATAACCCCCGTTTTACCTCACCACTTTTAGTCT-ATCAGCCTGTATACCTCCGTCGTCAGCTTACCCCGTGAGCGCTAACTAGTGAGCTTAATGCCC--------TTGCGCCAATACGTCAGGTCAAGGTGCAGCACATGAAGTGGAAAGAGATGGGCTACACTGTCTACC-TTAGACTACACGAAAAACTAC---TATGAAA-CCTAGTT-AGAAGGCGGATTTAGAAGTAAAAGAAGACCA-AC-ATGCTTCCTTTAACTC-GGCACT???????????????????????????????????????????????????????????????????????????????????????????????????????????????????????????????????????????????????????????????????????????????????????????????????????????????????????????????????????????????????????????????????????????????????????????????????????????????????????????????????????????????????????????????????????????????????????????????????????????????????????????????????????????????????????????????????????????????????????????????????????????????????????????????????????????????????????????????????????????????????????????????????????????????????????????????????????????????????????????????????????????????????????????????????????????????????????????????????????????????????????????????????????????????????????????????????????????????????????????????????????????????????????????????????????????????????????????????????????????????????????????????????????????CCCTTTATTT--GTATTAAGTTATTCTATA-AC-ACTATAGAAGCCCTTATGTTGAAACTAGTAATAAGAAGAT-AGCCCTTCTCTTAAATGTAAGTGTAAATCAGAAAGGACCAGCCACTGATAATT-AACGTTTATGATTTTATAACAGCAACCCCT-----CTAGAAAACCCTGTTA-CTT--TTAACGTTAACCTAACACTAGCACATTTCAAGAAAGATTAAAAGCAAAAGAAGGAACTCGGCAAATATTAACCTCGCCTGTTTACCAAAAACATCGCCTCTTG-CCCC-CCTATAAGAGGTCCAGCCTGCCCAGTGAC-CCAGTTCAACGGCCGCGGTATCCTAACCGTGCGAAGGTAGCGTAATCACTTGTTCTTTAAATGAGGACTAGTATGAATGGCATCACGA-AGGTTATACTGTCTCCTTTTTCTAATCAATGAAACTAATCCCCCCGTGAAGAAGCGGGGATTAAAATATAAGACGAGAAGACCCTATGGAGCTTCAAACTA-TATAACACTGGCTT------TAATCCATT-T----AT-TCCAC----AGGGTTCTCATGTTAACTCTA-GCCTTT-TGATTATTAGTTTTGGGTTGGGGTGACCGCGGAGCAAAAATTATCCTCCATGATGAAC--AGAA-C-TA---CTCTTGAGCCAAAAGCCACAACTTTAAGCACCAACAAACTGACATAAATTGACCCAATA-TCTTGAGCAACGAACCAAGTTACCCTAGGGATAACAGCGCAATCCACC-CAAGAGCCCCTATCGACAGGTGGGTTTACGACCTCGATGTTGGATCAGGGTATCCCAGTGGTGCAGCCGC????????????????????????????????????
D_leucophyllatus_DQ380360_AF308096 T----CCAGCCTTGAGATCCATTG-----CTACTT-GATATACACATGCAAGTCTCCGCCCCCCTGTGAAAACGCCC-TTT-AATCCCTCTAAG-AGATAAGGAGCTGGTATCAGGCAC-AAAATTAGCCCAAGACACCTAGC-TAC-GCCACACCCGCAC-GGGAACTCAGCAGTGATTAACATTGATTATAAGCGCTAGCTTGAATTAGTCAAAGTAGAA-AGGGCCGGCTAATCTGGTGCCAGCCGCCGCGGTTATACCATGTGGCCCAAACTGAT-CCCCCTCCGGCGTAAAACGTGATTAAAGCC-CTC-C--CCTT-TGC--TGCAATTTAACTGAAACTAAGCTGTAACACGCTTGTTCTTAGGAAGCCTAATAAACGAAAGTCATTGC-ACCCT-TAATAACTTGAATTCACGACAGCTAAGAAACAAACTGGGATTAGATACCCCACTATGCTTAGCCGTAAA-CTTTAACTTAC----ACCTA---CTTCGCCCGGGAACTACGAGCAAAGCTTAAAACCCAAGGGACTTGACGGTACCCCAAATCCACCTAGAGGAGCCTGTCCTATAATCGATAACCCCCGTTTTACCTCACCACTTTTAGTCT-ATCAGCCTGTATACCTCCGTCGTCAGCTTACCCCGTGAGCGCTAACTAGTGAGCTTAATGCCC--------TTACGCCAATACGTCAGGTCAAGGTGCAGCACATGAAGTGGAAAGAGATGGGCTACACTGTCTACC-TTAGACTACACGAAAAACTAC---TATGAAA-CCTAGTT-AGAAGGCGGATTTAGAAGTAAAAGAAGACCA-AC-ATGCTTCCTTTAACTC-GGCACTGGGGTGTGTACACACCG--CCC-GTCACCCTCTTCAAAGCCTTAATAAAAGTTTTTAACACAAC-TCCGCCC----CTCAGAAGAGGCAAGTCGTAACATGGTAAG-T???????????????????????????????????????????????????????????????????????????????????????????????????????????????????????????????????????????????????????????????????????????????????????????????????????????????????????????????????????????????????????????????????????????????????????????????????????????????????????????????????????????????????????????????????????????????????????????????????????????????????????????????????????????????????????????????????????????????????????????????????????????????????????????????????????????????????????????????????????????????????????????????????????????????????????????????????????????????????????????????????????????????????????????????????????????????????????????????????????????????????????????????????????????????????????????????????????????????????????????????CCCTTTATTT--ATATTAAGTTATTCTATA-AC-ACTATAGAAGCCCTTATGTTGAAACTAGTAATAAGAAG-ACAGCACTTCTCTTAAATGTAGGTGTAGATCAGAAAGGACTTACCACTGATAATTAAACGTTTATGATTTTGCAACAGCAAC--CC--CA-CTAGAAAACCCTGTTA-TTC--TTAACGTTAATCTGACACTAGCACATTTCAAGAAAGATTTAAAGAAAAAGAAGGAACTCGGCAAATATTAACCTCGCCTGTTTACCAAAAACATCGCCTCTTG-CACC-AATATAAGAGGTCCAGCCTGCCCAGTGAC-CCAGTTCAACGGCCGCGGTATCCTAACCGTGCGAAGGTAGCGTAATCACTTGTTCTTTAAATGAGGACTAGTATGAATGGCACCACGA-AGGTTACACTGTCTCCTTTTTCTAATCAATGAAACTAATCTCCCCGTGAAGAAGCGGGGATTTAAATATAAGACGAGAAGACCCTATGGAGCTTCAAACTA-AATAGTATTGGCTT----TTA--TCC-AT-T-T--AC-ATCCC----CGGGGCCTCATACTAACTCTA-GCC-TTTTAACTATTAGTTTTGGGTTGGGGTGACCGCGGAGCAAAAATTATCCTCCATGATGAAT--AGAG-C-TA---CTCTTGAGCCAAAAGCCACAACTTTAAGCACCAATAAACTGACATAAATTGACCCAATA-TTTTGAACAACGAACCAAGTTACCCTAGGGATAACAGCGCAATCCATCTCAAGAGCCCCTATCGACAGGTGGGTTTACGACCTCGATGTTGGATCAGGGTATCCCAGTGGTGCAGCCGC????????????????????????????????????
D_mapinguari_4056 TGGTCCCAGCCTTAGGGTCAGTTG-----CTACTT-AATATACACATGCAAGTCTCCGCACCCCTGTGAAAACGCCC-TTT-AG-CCCTTTAAG-GGTCAAGGAGCTGGTATCAGGCACAAAAATTAGCCCAAGACACCTAGC-TGC-GCCACACCCACAC-GGGACCCCAGCAGTGATTAACATTGAATATAAGCGCCAGCTTGAGACAGTTAAAGTATAG-AGAGCCGGCTAATCTGGTGCCAGCCGCCGCGGTTACACCATGTGGCTCAAACTGAC--CCTCTTCGGCGTAAAGCGTGATTAAAGT--TCA-C--CTCC-TAC--TGCAATTAAACCATGATTAAGCCGTGACACGCTTATTTTTGGGAAGTCCAATAAACGAAAGTCATTGC-A--TT-CAAC-ACTTGAACTCACGACAACTAGGGAACAAACTGGGATTAGATACCCCACTATGCCTAGCCGTAAA-CTTTAATTTAC----A-CCCC--CTTCGCCTGGGAACTACGAGCAAAGCTTAAAACCCAAGGGACTTGACGGTACCCCAAATCCACCTAGAGGAGCCTGTCCTATAATCGATAACCCCCGTTCTACCTTACCACTCCTAGCCT-CTCAGCCTGTATACCTCCGTCGTCAGCTTACCTCGTGAGCGCTAATTAGTGAGCCTAATGCCC--------CCACACCAATACGTCAGGTCAAGGTGCAGCACATGAAGTGGAAAGAGATGGGCTACACTGTCTATC-TTAGACAACACGAAAGACTAT--TTATGAAA-TCTAGTC-GGAAGGCGGATTTAGAAGTAAAAGAAAAGCA-GT-GCGCTTCCTTTAACTC-GGCACTGGGGTGTGTACACACCG--CCC-GTCACCCTCTTCAAAGCTTTTATGCAAGTTTTTAACACAAG-TAAGCAC----TCCAGAAGAGGCAAGTCGTAACATGGTAAG-TA----------TACC------------------------------------GGAAGGTGTGCTTGG-AAACAAAATGTAGCTTAAT-TAAAGCATCTCGCTTACACCGAGA-AAATATCTGTGAAATTCAGATCATCTTGAGCTAAAAATCTAGCCCTACTTTATTAT-ATA---CCCCT--T--CCC--CCG---------CCCACTCTC---ATAAACTAAACCATTTA--TCTATTTAGTAAAGGCGATTAAAAGA-TTAATTA-GCGCTATA-ACAATTGTACCGCAA-GGAAAAGATGAAATAAAAGTGAAACAAAACTAAAGCATAAAAAAGCAGAGCCACACTCTCGTACCTTTTGCATCATGATTTAACAAGTCTAACCAGGCAAAAAGCATTTCAGTCTGACCCCCCGAAACTAGACGAGCTACTTCGAAGCAGCTTAATGAGCACACCCGTCTCTGTTGCAAAAGAGTGGGAAGACTTCCAAGTAGTGGTGATAGACCTAACGAGTCTAGTGATAGCTGGTTACTTAAGAAAAGGATTTTAGTCCTACCTAAAGCACCA------ATAATTT-ACTAAAATAC--ATC-AA--GTGCTTTAATGCTATTCAAATGAGGTACAGCCCATTTGAAACAAGGATACAACCTGCACTAATGGGTA--ATC----TTTAGAG-TTCTACCTTAAGCAAGTGGGCCTAAGAGCAGCCACCTTTAA-AAAAGCGTCAAAGCTTATCTACC-CTT--CCC-CCT-CAT-----TAATTATACAAA-ATACCCCGAAACCCTTTACCA--GTACTAAGTTATTCTATA-AC-CCTATAGAAGCCTCCATGTTAAAACTAGTAACAAGAAG--AAGACCTTCTCTTGAATGTAAGTGTAAATCAGAAAGGACCCACCACTGATAATT-ATCGCCTCTGATCATATAACAGCAAC--CC--CCGCTAGAAAACCCTGTTT-TCC--TCAGCGTTAACCTAACACCAGCACATTCCAAGAAAGATTAAAAGAAAAAGAAGGAACTCGGCAAATATTTACCCCGCCTGTTTACCAAAAACATCACCTCTTG-TACC--CTATCAGAGGCCCAGCCTGCCCAGTGAC-CCAGTTCAACGGCCGCGGTATCCTAACCGTGCGAAGGTAGCGTAATCACTTGTTCTTTAAATAAGGACTAGTATGAATGGCACCACGA-GGGTTCTCCTGTCTCCTTTTTCTAATCAATGAAACTGATCTTCCCGTGAAGAAGCGGGAATCTAAGTATAAGACGAGAAGACCCTATGGAGCTTCAAACTA-AATAGCATTGGCTT----TTC--CCC-TT-A-T--GT-GCCCC----CGGGTGTTAATACTTATTCTA-GCC-TTTTAACTATGAGTTTTGGGTTGGGGTGACCACGGAGCAAAAATTAACCTCCATGATGAAC--AGAT-T-TA---CTCTTGAGCCAAAAGTCACGACTTTAAGCACCAATAATTTGACAYAAGTTGACCCAATA-TTTTGAACAACGAACCAAGTTACCCTAGGGATAACAGCGCAATCCACTTCAAGAGCTCTTATCGACAAGTGGGTTTACGACCTCGATGTTGGATCAGGGTGTCCTAGTGGTGCAGCCGCTACTAAAGGTTCGTTTG-TTCAACGATTAATACCCT
D_marmoratus_AY843640 TGGTCCTGGCCCTGAAGTCAGTTA-----TTACTT-AGTATACACATGCAAGTCTCCGCCCCCCTGTGAAAACGCCC-TTA-AACCTCTTTAAG-AGATAAGGAGCTGGTATCAGGCACAAACATTAGCCCAAGACACCTAGC-CAT-GCCACACCCACAC-GGGAATTCAGCAGTGATTAACATTGTTTATAAGCGACAGCTTGAATCAGCTAAAGTAAAG-AGAGCCGGCAAATCTGGTGCCAGCCGCCGCGGTTACACCATGTGGCTCAAACTGAC--CTCCCTCGGCGTAAAGCGTGATTAAAGTA-CTC-CT-CCCC-ATC--TGCAGTTAAATTAAAATTAAGCTGTGACACGCTTATTATTAAGAAAATCAA-AAACGAAAGTTATTGC-AGACC-TAAAAGCTTGAATTCACGACAACTAGGACACAAACTGGGATTAGATACCCCACTATGCCTAGTCGTAAACCTTTTACTTAC----A-CCCA--CATCGCCAGGGAACTACGAGCAAAGCTTAAAACCCAAAGGACTTGACGGTACCCCATATCCACCTAGAGGAGCCTGTCCTATAATCGATAACCCCCGCTTAACCTCACCATTTTTAGCCT-ATCAGCCTGTATACCTCCGTCGTCAGCTTACCACGTGAGCGCCAACTAGTGAGCTAAATGCCC--------TTACACCAATACGTCAGGTCAAGGTGCAGCATATAAAATGGGAAGAGATGGGCTACACTATCTAGC-ATAGATCATACGAAAGACTATT-ATATGAAA-TCTAGTC-AGAAGGCGGATTTAGAAGTAAAGAAAGACCA-AA-GTGCTTTCTTTAACCC-GGCACTGGGGTGTGTACACACCG--CCC-GTCACCCTCTTCGAAGCCATAAGAC-AGTTTTTAACACCTA-TAAGCAT----TAAAGAAGAGGCAAGTCGTAACATGGTAAG-TA----------TACC------------------------------------GGAAGGTGTGCTTGG-AAACAAAACGTAGCTTAACTTAAAGCATCTCGCTTACACCGAGA-AAATGCCCGTGAAATCCGAGCCATTTTGAGCCAAAAATCTAGCCC-------TACTATTATT---------TTATA--CCC-TTTTACCCTC-ACTTAT---CTAAACTAAAACATTTATCATG-TCTAGTAAAGGAGATTAAAAAA-CAAATTC-GAGCTATAGAGACCAGTACCGCAA-GGAAAAGATGAAATAAAAATGAAACAAATTTTAAGCCCCAAATAGCAGAGCTCTGTCCTCGTACCTTTTGCATCATGGTTTAACTAGTTATATCAAGCAAAAAGAACTATAGTTTGACACCCCGAAACTAGACGAGCTACTTCGAGGCAGCTTAATGAGCGAACCCGTCTCTGTTGCAAAAGAGTGGGATGACCCCCAAGTAGCGGTGACAGACCTAACGAGTCTAGTGATAGCTGGTTGCTTAAAAAAAGGATTTAAGTCCTGCTTAAAGCATTC------TTAATTG-TTCTAAATGA--TCC-TT--ATGCTTTAAAGTCATTCAATCAAGGTACAGCCTGTTTGAAA-AAGGATACAACCTATACTAATGGGTA--ATA----TTTAT------TAGCATAAACAAGTGGGCCTAAAAGCAGCCATCTTTAA-AATAGCGTCAAAGCTTACTTATG------TG--AAA-TTT-----CAATTCCTCAACTACA-TAAAAAACCCTTTATCT--CTATTAAGCGATTCTATA-TA-CTTATAGAAGTAATTATGTTAAAACTAGTAATAAGAAG-ATAACCCTTCTCTTAAATGCAAGTGTACATCAGAAAGGACCCACCACTGATAATT-AATGTCCATGAACATAAAACAGCAAC--TT--TC-CTAGAAAACCCTGTTT-AACTATAAACGTTAATCTAACACCAGAGCATTAAAAGAAAGATCAAAAGAGAAAGAAGGAACTCGGCAAATATCAACCCCGCCTGTTTACCAAAAACATCGCCTCTTG-AAACTATTATAAGAGGTCCAGCCTGCCCAGTGAC-TAAGTTCAACGGCCGCGGTATCCTAACCGTGCGAAGGTAGCGTAATCACTTGTTCTTTAAATGAGGACTAGTATGAATGGCACCACGA-GGGTGGTACTGTCTCCTTTCTCCAATCAATGAAACTGATCTCCCCGTGAAGAAGCGGGGATAAAAATATAAGACGAGAAGACCCTATGGAGCTTCAAATCA-TAAGGCACTGACTT----ACCAATCA--C-A----AA-GTTTC----AGAACATTAATAACTATTCTA-GTCAGAATGCCTGTAGATTTTAGGTTGGGGTGACCGCGGAGAAAAAATTATCCTCCACATTGAAC--GGAG-C-TA---CTCCTGAACAAAAAGCTACAACTTTAAGCACCAACAAATTGACATTAATTGACCCAATA-TATTGATCAACGAACCAAGTTACCCTAGGGATAACAGCGCAATCTATCTCAAGAGCCCTTATCGACAGATAGGTTTACGACCTCGATGTTGGATCAGGGCATCCTAGTGGTGCAGCCGCTACTAAAGGTTCGTTTG-TTCAACGATTAAAGCCCT
D_microcephalus_AY843643 TGGTCCCAGCCTTAGAGTCAGTTG-----CTTCTT-AATATACACATGCAAGCCTCCACACCCCTGTGAAAACGCCC-TTA-CATCCCTCTAAG-GGATAAGGAGCTGGTATTAGGCAC-AAAATTAGCCCAAAATACCTAGC-TAC-GCCACACCCCCAC-GGGAACTCAGCAGTGATTAACATTGAAAATAGGCGCCAGCCTGAATCAGTTAAAGTAGGATAGAGCCGGCAAATCTGGTGCCAGCCGCCGCGGTTACACCACGTGGCTCAAACTGAC--CCCCTCCGGCGTAAAGCGTGATTAAAGT--TAA-C---TCT-CAC--TGCAATTAAACCAGAATTAAGCCGTGACACGCTTATTCCCAAGAAACCCAT-AAACGAAAGTTATTGC-ATCCCCTAACAACTTGAATTCACGACAACTAGGAAACAAACTGGGATTAGATACCCCACTATGCCTAGTCGTAAA-CTTTTACTTAC----A-TTTC--TATCGCCAGGGAACTACGAGCAAAGCTTAAAACCCAAAGGACTTGACGGTACCCCACATCCACCTAGAGGAGCCTGTCCTATAATCGATAACCCCCGTTTAACCTCACCATTTTTAGCCC-ATCAGCCTGTATACCTCCGTCGTCAGCTTACCTCGTGAGCGTAAATTAGTGAGCTTAATGCCC--------TTACGCCAATACGTCAGGTCAAGGTGCAGCATATAGAATGGGAAGAGATGGGCTACACTATCTAAT-ATAGACCACACGAAAGACTAC--ATATGAAA-TCTAGTC-AGAAGGCGGATTTAGTAGTAAAGAAAGACCA-AA-GAGCTTTCTTTAACTT-GGCACTGGGGTGTGTACACACCG--CCC-GTCACCCTCTTCAAAGTCTCAATCT-AGTTTCTGACACCCT-TAGACAC----CATAGAAGAGGCAAGTCGTAACATGGTAAG-TA----------TACC------------------------------------GGAAGGTGTGCTTGG-AAACAACATGTAGCTTAAT-TAAAGCATCTCGCTTACACCGAGA-AAATATCTGTTAAACCCAGATCATTTTGAGCCAAAAATCTAGCCC-------TATT-AACCC---------ATATG--ACC-TA-AA-ACCT-AACACC---ACCAACTAAAACATTTAC-CCCCTTCAGTAAAGGCGATTGAAAAA-TTTATTA-GAGCTATA-ACTATAGTACCGCAA-GGAAAAGATGAAATAAAAATGAAATAAATTTTAAGCACAAAAAAGCAGAGTTACACCCTCGTACCTTTTGCATCATGATCTACCTAGTTTAATCAAGCAAAAAGAACTTCAGTTTGACATCCCGAAACTAGACGAGCTACTTCGAGGCAGCTTAAAGAGCCCACCCGTCTCTGTTGCAAAAGAGTGGGAAGACCCCCAAGTAGCGGTGACAGACCTAACGAGCCTAGTGATAGCTGGTTACTTAGGAAAAGGATTTTAGTCCCACCTAAAGCAAAC------AAAATAA-ACTCAAATAA--TAC-TG--ACGCTTTAGCGCCATTCAAACGAGGTACAGCCCGTTTGAGATAAGGACACAACCTACACTAATGGGTA--ATT----TCTAC-----TTTTATTAAATAAGTGGGCCTAAAAGCAGCCACCTTCAA-GATAGCGTCAAAGCTTCGTTATA--G---AA--AAA-CTT-----AAATTCCACAGC-CCC-CTAAAAACCCTTTATCA--GTACTAAGTTGCCCTATA-CC-CCTATAGAAGCATTTATGTTAGAACTAGTAATAAGAAG-ACAGACCTTCTCTTAAATGTAAGTGTAAATCAGAAAGGACTAACCCCTGATAATTAAACACCCATGAAAACAAGACAGCAAC--CT--CA-CCAGAAAACCCTGTTT-TTC--TCAGCGTTAATCTAACACCAGCACATTTCAAGAAAAATTAAAAGAAAAAGAAGGAACTCGGCAAATATTAGCCCCGCCTGTTTACCAAAAACATCGCCTCTTG-ATTT-TATATAAGAGGTCCAGCCTGCCCAGTGAC-TCAGTTCAACGGCCGCGGTATCCTAACCGTGCGAAGGTAGCGTAATCACTTGTTCTTTAAATAAGGACTAGTATGAATGGCACCACGA-GGGCTATACTGTCTCCTTTTTCTAATTAATGAAACTGATCTCCCCGTGAAGAAGCGGGGATTAACATATAAGACGAGAAGACCCTATGGAGCTTCAAACAAAAATAGCACTAGCCC---------TCC--C-C----GT-GCCTT-----AAAACATAGTAGCTACACAG-GCTAGAGTGACTATTAGTTTTAGGTTGGGGTGACCGCGGAGCAAAAATAAACCTCCACATTGAAC--TGGA-A-CC---TTCCTTAGCTAAAAGCCACAACTTTAAGCAATATTAAAATAACATTAATTGACCCAATA-CTTTGATCAATGAACCAAGTTACCCTAGGGATAACAGCGCAATCCATTTCAAGAGCTCCTATCGACAAATGGGTTTACGACCTCGATGTTGGATCAGGGTGTCCCAGTGGTGCAGCCGCTACTAAAGGTTCGTTTG-TTCAACGATTAAAACCCT
D_microps_KT721803_KT721780 ?????????????GAGATCAGTTG-----TTACTT-TATATACACATGCAAGTCTCCGCACTCCTGTGAAAACGCCC-TTA-AATCCCTATAAT-GGATAAGGAGCTGGTATCAGGCACAAAAATTAGCCCAAAACACCTAGC-TAC-GCCACACCCCCAC-GGGAACTCAGCAGTGATTAACATTGAAAATAAGCGTCAGCCTGATTCAGTTAAAGTCTAA-AGAGCCGGCAAATCTGGTGCCAGCCGCCGCGGTTACACCACGTGGCTCAAACTGAC--CTCTTCCGGCGTAAAGCGTGATTAAAGT--GAC-C--T-TT-TAC--TGCAATTAAACTAGAATTAAGCTGTGACACGCTTATTCCTAAGAAAACCAC-TAACGAAAGTCATTGC-ATTCT-TAATAACTTGAATTCACGACAGCTAGGGAACAAACTGGGA???????????????????????????????????????????????????????????????????????????????????????????????????????????????????????????????????????????????????????????????????????????????????????????????????????????????????????????????????????????????????????????????????????????????????????????????????????????????????????????????????????????????????????????????????????????????????????????????????????????????????????????????????????????????????????????????????????????????????????????????????????????????????????????????????????????????????????????????????????????????????????????????????????????????????????????????????????????????????????????????????????????????????????????????????????????????????????????????????????????????????????????????????????????????????????????????????????????????????????????????????????????????????????????????????????????????????????????????????????????????????????????????????????????????????????????????????????????????????????????????????????????????????????????????????????????????????????????????????????????????????????????????????????????????????????????????????????????????????????????????????????????????????????????????????????????????????????????????????????????????????????????????????????????????????????????????????????????????????????????????????????????????????????????????????????????????????????????????????????????????????????????????????????????????????????????????????????????????????????????????????????????????????????????????????????????????????????????????????????????????????????????????????????????????????????????????????????????????????????????????????????????????????????????????????????????????????????????????????ACCGTGCGAAGGTAGCGTAATCACTTGTTCTTTAAATGAGGACTAGTATGAATGGCACCACGA-AGGTTATACTGTCTCCTTTTTCTAATCAATGAAACTGATTTCCCCGTGAAGAAGCGGGGATAAAAATATAAGACGAGAAGACCCTATGGAGCTTTAAACTA-TATAACACTGGCTT------ATACACCTA-C----AC-ATTTC----AGAATTACAGTATCCATTCTA-GCCTTCATGTCTATTAGTTTTAGGTTGGGGTGACCGCGGAGTAAAAATTAACCTCCACATTGAAC--GGAACC-TA---TTCCTGAGCCAAAAGCTACAACTTCAAGCACCAACAAAATGACATTAATTGACCCAATA-TTTTGATCAACGAACCAAGTT??????????????????????????????????????????????????????????????????????????????????????????????????????????????????????????????????????
D_minusculus_DQ380362 ?????????????????????????????????????ATATACACATGCAAGTCTCCGCACTCCTGTGAAAATGCCC-TTA-AATCCCTATAAT-GGATAAGGAGCTGGTATCAGGCACAAAAATTAGCCCAAAACACCTAGC-TAC-GCCACACCCACAC-GGGAACTCAGCAGTGATTAACATTGAAAATAAGCGCCAGCCTGAATCAGTTAAAGTTTAG-AGAGCCGGCAAATCTGGTGCCAGCCGCCGCGGTTACACCACGTGGCTCAAACTGAT--CTCTTCCGGCGTAAAGCGTGATTAAAGT--TAA-C--CTAT-AAC--TGCAATTAAACTAGAACTAAGCCGTGACACGCTTACTCCCAAGAAAACCAC-TAACGAAAGTCATTGC-AACCT-TAATAACTTGAATTCACGACAGCTAGGAAACAAACTGGGATTAGATACCCCACTATGCCTAGCCGTAAA-CTTTTAATTAC----A-TTTA--CACCGCCAGGGAACTATGAGCAAAGCTTAAAACCCAAAGGACTTGACGGTACCCCACATCTACCTAGAGGAGCCTGTCCTATAATCGATAACCCCCGCTTAACCTCACCATTTTTAGCCT-GTCAGCCTGTATACCTCCGTCGTCAGCTTACCCCGTGAGCGCCAACTAGTGAGCTTAATGCCA--------TTACGCCAACACGTCAGGTCAAGGTGCAGCATATAAAATGGGAAGAGATGGGCTACACTATCTAAT-CTAGATAAAACGAAAGACTAC--TTATGAAA-CCTAGTC-AGAAGGCGGATTTAGAAGTAAAGAAAGACAA-AA-GTGCTCTCTTTAACTC-GGCACTGGGGTGTGTACACACCG--CCC-GTCACCCTCTTCAAAGCTTTAATCT-AGTTTATTACATCAC-TAAACAC-----------GA----------------------TA----------TAC????????????????????????????????????????????????????????????????????????????????????????????????????????????????????????????????????????????????????????????????????????????????????????????????????????????????????????????????????????????????????????????????????????????????????????????????????????????????????????????????????????????????????????????????????????????????????????????????????????????????????????????????????????????????????????????????????????????????????????????????????????????????????????????????????????????????????????????????????????????????????????????????????????????????????????????????????????????????????????????????????????????????????????????????????????????????????????????????????????????????????????????????????????????????????????????????????????????????????????????????????????????????????????????????????????????????????????????????????????????????????????????????????????????????????????????????????????????????????????????????????????????????????????????????????????????????????????????????????????????????????????????????????????????????????????????????????????????????????????????????????????????????????????????????????????????????????????????????????????????????????????????????????????????????????????????????????????????????????????????????????????????????????????????????????????????????????????????????????????????????????????????????????????????????????????????????????????????????????????????????????????????????????????????????????????????????????????????????????????????????????????????????????????????????????????????????????????????????????????????????????????????????????????????????????????????????????????????????
D_minutus_AF308081_AF308113 ???????????????????????????????????????????????????????????????????????????????????????????????????????????????????????????????????????????????????????????????????????????????????????????????????????????????????????????????????????????????????????????????????????????????????????????????????????????????????????????????????????????????????????????????????????????????????????????????????????????????????????????????????????????????????????????????????????????????????????????????????????????????????????????????????????AGCTTAAAACCCAAAGGACTTGACGGTACCCCACATCCACCTAGAGGAGCCTGTCCTATAATCGATAACCCCCGTTTAACCTCACCACTTTTAGTTT-ATCAGCCTGTATACCTCCGTCGTCAGCTTACCTCGTGAGCGCAAACTAGTGAGCCTAATGCCC--------CTACGCCAATACGTCAGGTCAAGGTGCAGCATATAAAGTGGGAAGAGATGGGCTACACTATCTAAA-TTAGATAATACGAAAGACTATAATAATGAAATCCTAGTC-AGAAGGCGGATTTAGAAGTAAAAGAAGATCA-AT-ATCCTTCTTTTAA???????????????????????????????????????????????????????????????????????????????????????????????????????????????????????????????????????????????????????????????????????????????????????????????????????????????????????????????????????????????????????????????????????????????????????????????????????????????????????????????????????????????????????????????????????????????????????????????????????????????????????????????????????????????????????????????????????????????????????????????????????????????????????????????????????????????????????????????????????????????????????????????????????????????????????????????????????????????????????????????????????????????????????????????????????????????????????????????????????????????????????????????????????????????????????????????????????????????????????????????????????????????????????????????????????????????????????????????????????????????????????????????????????????????CTCGGCCCCTTTATTT--CTATTAAGCATCTCTATA-TT-CCTATAGAAGGTATTATGTTAAAACTAGTAATAAGAAGTA-AGACCTTCTCTTAAATGTAAGTGTAAATCAGAAAGGACACCCCACTGATAATTAAACGTCTGTGAACTTAAGACAGCAACTCCT-----CAAGAAAACCCTGCCT-TAT--TTGACGTTAACCTAACACTAGAACATTTCAAGAAAGATTTAAAGAAAAAGAAGGAACTCGGCAAACATTAACCTCGCCTGTTTACCAAAAACATCGCCTCTTG-CACC-TATATAAGAGGTCCAGCCTGCCCAGTGAC-TGAGTTCAACGGCCGCGGTATCCTAACCGTGCGAAGGTAGCGTAATCACTTGTTCTTTAAATGAGGACTAGTATGAATGGCACCACGA-GGGTTATACTGTCTCCTTTTTCCAATCAATGAAACTGATCTCCCCGTGAAGAAGCGGGGATATAATTATAAGACGAGAAGACCCTATGGAGCTTTAAACCA-TGTAACACTGGCTT------AAACATTAA-A----AT-ATTCC----AGAATTTTCATAACTACTCTA-GCCACTATGATTACTAGTTTTAGGTTGGGGTGACCACGGAGCAAAACTTAACCTCCATGTTGAAC--GGAG-C-TA---CTCCTGAACCAAAAGCCACGACTTTAAGCACTAATAAATTAACATTAATTGACCCAATATTTTTGATCAACGAACCAAGTTACCCTAGGGATAACAGCGCAATCCATTTTAAGAGCCCCTATCGACAAATGGGTTTACGACCTCGATG???????????????????????????????????????????????????????????????????
D_minutus_AY549345 ???????????????????????????????????????????????????????????????????????????????????????????????????????????????????????????????????????????????????????????????????????????????????????????????????????????????????????????????????????????????????????????????????????????????????????????????????????????????????????????????????????????????????????????????????????????????????????????????????????????????????????????????????????????????????????????????????????????????????????????????????????????????????????????????????????????????????????????????????????????????????????????????????????????????????????????????????????????????????????????????????????????????????????????????????????????????????????????????????????????????????????????????????????????????????????????????????????????????????????????????????????????????????????????????????????????????????????????????????????????????????????????????????????????????????????????????????????????????????????????????????????????????????????????????????????????????????????????????????????CAAAATGTAGCTTAAT-TAAAGCAGCTCGCTTACACCGAAC-AAATATCTGTGAGACCCAGATCATTTTGAGCCAAAAATCTAGCCC-------TATT-TATCC---------ATATA--CCA-C----ACCCC-AAACACTAGATAAACTAAAACATTTTT-ACATCTTAGTAAAGGCGATAGAAAAA-TTAATTG-GAGCAATA-ACAATAGTACCGCAA-GGAAACGATGAAATAAAAATGAAATAACTATTAAGCACAATAAAGCAGAGATCACCCCTCGTACCTTTTGCATCATGATTTAACTAGTCTAACCAAGCAAAAAGAACTTTAGTTTGATATCCCGAAACTAGACGAGCTACTTCGAGGCAGCTTAATGAGCACACCCGTCTCTGTTGCAAAAGAGTGGGATGACCCCTAAGTAGAGGTGACAGACCTAACGAGTTTAGTGATAGCTGGTTGCTTAAGAAAAGGATTTTAGTCCAATCTAAAACATAT------TTAATTAACTT-AAATATATAAA-TT--ATGTTTTAATTGCATTCAAGTGAGGTACAGCCCGCTTGAAATAAGGATACAACCTACACTAATGGGTA--AAT-T--TAAA------ATTTTATAAACAAGTAGGCCTAAAAGCAGCCACCTTTAA-AATAGCGTCAAAGCTTACCTATT------CA--TTA-ATT-----TAATACCAAAAT-ATA-TTGTTAACCCTTTATTT--TTATTAAGCATTTCTATAACC-CCTATAGAAGATATTATGTTAAAACTAGTAATAAGAAGTA-AGACCTTCTCCTAAATGTAAGTGTGAATCAGAAAGGACACCCCACTGATAATTAAACGCCAATGAACTCAAAGCAGCAAC--TC--CC-CCAGAAAACCCTGTCT-TAT--TTGACGTCAATCTAACACCAGAACATTTCAAGAAAGATTTAAAGAAAAAGAAGGAACTCGGCAAACATTAACCCCGCCTGTTTACCAAAAACATCGCCTCTTG-AAAC-TACATAAGAGGTCCAGCCTGCCCAGTGAC-TAAGTTCAACGGCCGCGGTATCCTAACCGTGCGAAGGTAGCGTAATCACTTGTTCTTTAAATGAGGACTAGTATGAATGGCACCACGA-GGGTTATGCTGTCTCCTTTTTCTAATCAATGAAACTGATCTCCCCGTGAAGAAGCGGGGATATATCTATAAGACGAGAAGACCCTATGGAGCTTTAAATCA-TGTAACACTGGCTT------TCACAT----T-AAAAT-ATTCC----AGAATTTTCATAATTACTCTA-GCCACTATGATTACTAGTTTTAGGTTGGGGTGACCACGGAGCAAAAATTAACCTCCATGTTGAAC--GGAG-C-TA---CTCCTGAGCCAAAAGCCACGACTTTAAGCACTAATAAATTAACATTAATTGACCCAATATTTTTGATCAACGAACCAAGTTACCCTAGGGATAACAGCGCAATCCATTTTAAGAGCCCCTATCGACAAATGGGTTTACGACCTCGATGTTGGATCAGGGTATCCCAGTGGTGCAGCCGCTACTAAAGGTTCGTTTG-TTCAACGATTAAAACCCT
D_miyatai_AY843647 TGGTCCCGACCTTGAAGTCAATTG-----TTACTT-AATATACACATGCAAGTCTCCGCCCCCCTGTGAAAACGCCC-TTA-CACCCCATCTAATGGAAAAGGAGCCGGTATCAGGCACAA-AATTAGCCCAAGACACCTAGC-CAC-GCCACACCCACAC-GGGATTTCAGCAGTGATTAACATTGTACATAAGCGCTAGCTTGAACCAGTTAAAGTAAAC-AGAGCCGGCAAATCTGGTGCCAGCCGCCGCGGTTACACCCTGAGGCTCAAACTGAC--TTCCCCCGGCGTAAAGCGTGATTAAAGT--CATAC--TTT--TTC--CACAGTTAAAAGAGAATTAAGCCGTAACACGCGTATTCTTACGAAACTCAA-AAACGAAAGTTACTGT-AA----CACATGCTTGAACTCACGATAGCTGGGGGACAAACTGGGATTAGATACCCCACTATGCCCAGCCGTAAA-CTTTTATTTAC----A--TTA--CAACGCCCGGGAACTACGAGCAAAGCTTAAAACCCAAAGGACTTGACGGTACCCCACATCCACCTAGAGGAGCCTGTCCTATAATCGATAACCCCCGCTTAACCTCACCACTTTTAGCTT-AACAGCCTGTATACCTCCGTCGTCAGCTTACCCCGTGAGCGCTAACTAGTGAGCCCAACTGTC--------CCACACCAACACGTCAGGTCAAGGTGCAGCATATAAAATGGGAAGAGATGGGCTACACTATCTACT-CTAGATAACACGAAAAACTAT--TTATGAAA-CCTAGTT-AGAAGGCGGATTTAGAAGTAAAGAAAAACCA-AA-ATGTTTTCTTTAACTA-GGCACTGGGGTGTGTACACACCG--CCCGGTCACCCTCTTCAAATTTTCTGCAA-AGTTTATAACAATTT-TTAGCCC--CACCCAGAAGAGGCAAGTCGTAACATGGTAAG-TA----------TACC------------------------------------GGAAGGTGTGCTTGG-AAACAAAATGTCGCTTAAT-GAAAGCACCTCGCTTACACCGAGG-AGATATCTGTGAAACCCATATCATTTTGAGCCAAAAACATAGCCC-------AACC-TACCC---------GCATG--ATA-TAATTTTTTT-CTGCAC---ACAAAACAAAACATTTGTTTAGCCCTAGTAAAGGAGATTAAAAAA-GCATTAGAGAGCAATA-GCAATAGTACCGCAA-GGGAAATTTGAAATAGTAATGAAACAAGT-TTAAGCATTAAAAAGCAAAGATTTCCCCTTGTACCTTTTGCATCATGGTTTAACTAGTTTAATCAAGCAAAAAGAACTTTAGCTTGACACCCCGAAACTAAATGAGCTACTTCGAGGCAGCTTAATGAGCACACCCGTCTCTGTTGCAAAAGAGTGGGATGACCTCAAAGTAGCGGTGATAGACCTAACGAATTTAGTGATAGCTGGTTACTTAAGAAAAGGATATTAGTCCTATTTAAAGCACTT------TTTATACTATTAAAATGT---AA-CT--AAACTTTAATGGCATTCAAATGAGGTACAGCCCATTTGAAACAAGGATACAACCTCCACTAACGGGTA--TTT-A--CCTCCCA--CCTTTTGTAAGCAAGTAGGCTTAAGAGCAGCCACCTTTAACAATAGCGTCAAAGCTTACTTATT------GA--CTG-AGT-----TAATACCACTATTTTC-CCCATAACCCTTTATCT--CTATTAAGTAATTCTATA--T-TCTATAGAAGATATTATGTTAAAACTAGTAATAAGAAG-A-TGACCTTCTCTATAATGCAAGTGTACATCAGAAAGGACAACCCACTGATAATTAAACGTTTATGCATCCCAAACAGCAAC--CA--AG-CTAGAAAAACCTATTTAATT--TTCCCGTTAACCTTACACCAGAGCATTTTAAGAAAGATTAAAAGAAAAAGAAGGAACTCGGCAAACATTAGCCCCGCCTGTTTACCAAAAACATCGCCTCTTG-CGTA--ACATAAGAGGTCCAGCCTGCCCAGTGAC-CAAGTTCAACGGCCGCGGTATCCTAACCGTGCGAAGGTAGCGTAATCACTTGTTCTTTAAATAAGGACTAGTATGAATGGCATCACGA-AGGCTACACTGTCTCCTTTTTCTAATCAATGAAACTGATCTCCCCGTGAAGAAGCGGGGATAATTTTATAAGACGAGAAGACCCTATGGAGCTTCAAACTA-AATAGCAAAAGCTT---AATCTACTT----C----AC-TTTTC----AGAACTTCAACACTTATTCTA-GCC-CAATGACTTTTAGTTTTAGGTTGGGGTGACCGCGGAGTAAAACATAACCTCCACGTTGAAT--AGAG-C-CT---TCCCTGAGCCACAAACCACAATTTTAAGCACCAAAAAACTGACATCAATTGACCCAATA-TTTTGAACAACGAACCAAGTTACCCTAGGGATAACAGCGCAATCCATTTTAAGAGCCCCTATCGACAAATGGGTTTACGACCTCGATGTTGGATCAGGGTGTCCCAGTGGTGTAGCCGCTACTAAAGGTTCGTTTG-TTCAACGATTAATAACCC
D_nanus_AY819373 TGGTCCCAGCCTTGAGATCAGTTG-----TTACTC-TACTTACACATGCAAGTCTCCGCACTCCTGTGAAAACGCCC-TTA-AATCCCTCTAAG-GGATAAGGAGCCGGTATCAGGCAC-AAAATTAGCCCAAGACACCTAGC-TAT-GCCACACCCCCAC-GGGAACTCAGCAGTGATTAACATTGAAAATAAGCGCCAGCCTGAATCAGTAAAAGTCAAA-AGAGCCGGCAAATCTGGTGCCAGCCGCCGCGGTTACACCACGTGGCTCAAACTGAC--CTCTTTCGGCGTAAAGCGTGATTAAAGC--TAA-C--CCT--TAT--TGCAATTAAACTAGAACTAAGCTGTGACACGCTTATTCCCAAGAAAACCAC-TAACGAAAGACATTGC-AACTT-CAATAACTTGAATTCACGACAGCTAGGAAACAAACTGGGATTAGATACCCCACTACGCCTAGCCGTAAA-CTTTTAATTAC----A-CCTC--CACCGCCAGGGAACTACGAGCAAAGCTTAAAACCCAAAGGACTTGACGGTACCCCATATCCACCTAGAGGAGCCTGTCCTATAATCGATAACCCCCGCTTAACCTCACCATTTTTAGCCT-ATCAGCCTGTATACCTCCGTCGTCAGCTTACCTCGTGAGCGCCAACTAGTGAGCTTAATGCCC--------TTACGCCAAAACGTCAGGTCAAGGTGCRGCATATAAAATGGGAAGAGATGGGCTACACTATCTAAT-CTAGATTACACGAAAAACTAT--TTATGAAA-CCTAGTC-AGAAGGCGGATTTAGAAGTAAAGAAAAACTA-AA-GTGTTTTCTTTAACTT-GGCACTGGGGTGTGTACACACCG--CCC-GTCACCCTCTTCAAAGCCTTTATTT-GGTATATAACATCA--TAAGCAC----TAAAGAAGAGGCAAGTCGTAACATGGTAAG-CA----------TACC------------------------------------GGAAGGTGTGCTTGG-AAACATTATGTAGCTTAAC????????????????????????????????????????????????????????????????????????????????????????????????????????????????????????????????????????????????????????????????????????????????????????????????????????????????????????????????????????????????????????????????????????????????????????????????????????????????????????????????????????????????????????????????????????????????????????????????????????????????????????????????????????????????????????????????????????????????????????????????????????????????????????????????????????????????????????????????????????????????????????????????????????????????????????????????????????????????????????????????????????????????????????????????????????????????????????????????????????????????????????????????????????????????????????????????????????????????????????????????????????????????????????????????????????????????????????????????????????????????????????????????????????????????????????????????????????????????????????????????????????????????????????????????????????????????????????????????????????????????????????????????????????????????????????????????????????????????????????????????????????????????????????????????????????????????????????????????????????????????????????????????????????????????????????????????????????????????????????????????????????????????????????????????????????????????????????????????????????????????????????????????????????????????????????????????????????????????????????????????????????????????????????????????????????????????????????????????????????????????????????????????????????????????????????????????????????????????????????
D_parviceps_AY843652 TGGTCCCAGCCTTGAGGTCAGCTA-----CTACTT-AATTTACACATGCAAGTCTCCGCACCCCTGTGAAAACGCCC-TTG-AACTTCTTTGAG-AAATGAGGAGCCGGTATCAGGCTCAAAGATTAGCCCAAGACACCTAGC-TAT-GCCACACCCACAC-GGGAATTCAGCAGTGATTAACATTGAAAATAAGCGACAGCTTGAATCAGTTAAAGTAAAA-AGAGCCGGCAAATCTGGTGCCAGCCGCCGCGGTTACACCACGTGACTCAAACTGAC--CTCTTCCGGCGTAAAGCGTGATTAAAGC--CTC-T--TTAC-CAC--TGCAATTAAACCAGAGCTGAGCTGTGACACGCCTACTCCTGAGAACCCCAA-AAACGAAAGTCATTGC-AACCC-CA--ATCTTGAACTCACGACAGCTAGAAAACAAACTGGGATTAGATACCCCACTATGTCTAGCCGTAAA-CTTTTATTTAC----A-TCTA--CACCGCCAGGGAACTACGAGCAAAGCTTAAAACCCAAGGGACTTGACGGTACCCCATATCCACCTAGAGGAGCCTGTCCTATAATCGATAACCCCCGCTTAACCTCACCATTTTTAGCAT-ATCAGCCTGTATACCTCCGTCGTCAGCTTACCACGTGAGCGCCAACTAGTGAGCTAAATGCCC--------CTACGCCAGTACGTCAGGTCAAGGTGCAGCATATAAAATGGGAAGAGATGGGCTACACTGTCTAAA-TTAGACTACACGGAAGACTAT--ATATGAAA-CCTAGTC-GGAAGGCGGATTTAGAAGTAAAAAAAGACCA-AA-GCGCTTTTTTTAACTT-GGCACTGGGGTGTGTACACACCG--CCC-GTCACCCTCTTCGAAGCCTATACAA-AGTCTTTAACACACT-TGAGCAT----TTAAGAAGAGGCAAGTCGTAACATGGTAAG-CA----------TACC------------------------------------GGAAGGTGTGCTTGG-AAAC-AGGCGTAGCTTAAC-TAAAGCATCTCGCTTACACCGAGA-AGACATCTGTGAAACCCAGGTCATCTTGAGCTAAAAATCTAGCCC-------TACT-CAACC---------GAATA--CTA-CACTTTAATA-ACTCGT---TAAAACTAAAACATTTTCCCTACTTTAGTAAAGGCGATCGAAAAA-TTAACTG-GCGCTATA-ACAACAGTACCGCAA-GGAAAAAATGAAATAAAAATGAAATAAATTTTAAGCACAAAAAAGCAGAGACACCCCCTCGTACCTTTTGCATCATGGTTTAACTAGTAAAATCAAGCAAAAAGCATTTAAGTTTGACCCCCCGAAACTAAACGAGCTACTTCGGGGCAGCTTTATGAGCCCCCCCGTCTCTGTTGCAAAAGAGTGGGATGACCCCCAAGTAGCGGTGACAGACCTAACGAGTTTAGTGATAGCTGGTTACTTAAGAAAAGGATTTAAGTCCAACCTAGAGCATCC------TTAATTTATTCTAAAT----AAC-TTTAATGCTCTTAAGACACTCAAACGAGGTACAGCCCGTTTGAAAC-AGGATACAACCTAAACTAATGGGTA--ATT----CTAATTA--ATAAACAAAACTAAGTGGGCCTAAAAGCAGCCACCTTTAA-AAAAGCGTCAAAGCTTACTTTTA--C---CA--ATC-ACC-----TAATTCCACAAT-CCA-ACTAGAACCCTTCACCA--CTATTAAGTAACTCCATA-AA-AATATGGAGGCTATTATGTTAAAACTAGTAATAAGAAG-A-TGACCTTCTCTTTAATGTAAGTGTAAGTCAGAAAGGACAAACCACTGACAATTAAACGCTAGTGAGCACAAAACAGTAAC--AC--CT-CTAGAAAACCCTGTTT-TTC--CAAACGTTAACCTAACACAAGAACATTTCAAGAAAGATTTAAAGAAAAAGAAGGAACTCGGCAAACATTAACCTCGCCTGTTTACCAAAAACATCGCCTCTTG-CTTA-AATATAAGAGGTCTAGCCTGCCCAGTGAC-CTAGTTCAACGGCCGCGGTATCCTAACCGTGCGAAGGTAGCGTAATCACTTGTTCTTTAAATGGGGACTAGTATGAACGGCATCACGA-GGGTTATGCTGTCTCCTTTTTCTAATCAATGAAACTGATCTCCCCGTGAAGAAGCGGGCATAACAATATAAGACGAGAAGACCCTATGGAGCTTTAAACTATTATAGCACTGGCCC----ATCCACTC----C----AT-GTTTC----AGAACTACGACACTCACTATA-GCCTTAATGACTATTAGTTTTAGGTTGGGGTGACCGCGGAGCAAAAACTAACCTCCACATTGAAA--AGAA-C-CT---TTCTTGAGCCCAAAGCCACGACTTCAAGCACCAACAAACTGACATACATTGACCCAAGA-AATTGAGCAACGAACCAAGTTACCCTAGGGATAACAGCGCAATCCACTTCAAGAGCCCCTATCGACAAGTGGGTTTACGACCTCGATGTTGGATCAGGGTATCCCAGTGGCGCAGCCGCTACTAATGGTTCGTTTGTTTCAACGATTAAAACCCT
D_pelidna_AY819434 TGGTCCTAGCCTTGAGATCAGCTA-----TTACTT-AATATACACATGCAAGTCTCCGCACCCCTGTGAAAACGCCCTTTA-AACCCCTCTAAG-GGGCAAGGAGCTGGTATCAGGCACAAAAATTAGCCCAAGACACCTAGC-TAC-GCCACACCCACAC-GGGAACTCAGCAGTGATAAACATTGAAAATAAGCGACAGCTTGAATCAGTTAAAGCAAAG-AGAGCCGGCAAATCTGGTGCCAGCCGCCGCGGTTACACCATGTGGCTCAAACTGAT--CTCTTCCGGCGTAAAGCGTGATTTAAGA--TTA-C--ATAACAAC--TGCAATCAAACTAGAATTAAGCTGTGACACGCTTATTCCCAAGAAGCCCAA-AAACGAAAGTCATTGC-AACTC-GAACAACTTGAACTCACGACAGCTAAGAAACAAACTGGNANTAGATACCCCACTATGCCTAGCAGTTAA-CTTTTA-TTAC----A-CCCT--CATCGCC-CGGAACTACGAGCCAAGCTTTAAACCCCAAGGACTTGACGGTACCCCACATCCACCTAGAGGAGCCTGTCCTATAATCGATAACCCTCGCTTAACCTCACCATTTTTAGCTA-CTCAGCCTGTATACCTCCGTCGTCAGCTTACCTCATGAGCGCCAACTAGTGAGCTAAATGCCC--------CAGCGCCAATACGTCAGGTCAAGGTGCAGCACATGAAATGGGAAGAGATGGGCTACACTATCTAAA-TTAGATTACACGAAAGACTAC--ATATGAAA-CCTAGTC-AGAAGGCGGATTTAGAAGTAAAGAAAGATCA-AA-ATGCTCTCTTTAACCC-GGCACTGGGGTGTGTACACACCG--CCC-GTCACCCTCTTCAAAGCTTAAACAT-AGTTTTTAACACAAC-TGAGCAC----CTTAGAAGAGGCAAGTCGTAACATGGTAAG-TA----------TACC------------------------------------GGAAGGTGTGCTTGG-AAACAAGATATAGCTTAAC????????????????????????????????????????????????????????????????????????????????????????????????????????????????????????????????????????????????????????????????????????????????????????????????????????????????????????????????????????????????????????????????????????????????????????????????????????????????????????????????????????????????????????????????????????????????????????????????????????????????????????????????????????????????????????????????????????????????????????????????????????????????????????????????????????????????????????????????????????????????????????????????????????????????????????????????????????????????????????????????????????????????????????????????????????????????????????????????????????????????????????????????????????????????????????????????????????????????????????????????????????????????????????????????????????????????????????????????????????????????????????????????????????????????????????????????????????????????????????????????????????????????????????????????????????????????????????????????????????????????????????????????????????????????????????????????????????????????????????????????????????????????????????????????????????????????????????????????????????????????????????????????????????????????????????????????????????????????????????????????????????????????????????????????????????????????????????????????????????????????????????????????????????????????????????????????????????????????????????????????????????????????????????????????????????????????????????????????????????????????????????????????????????????????????????????????????????????????????????
D_rhodopeplus_AY843658 TGGTCCCAGCCTTAGGATCAGTTA-----TTACTT-AGTATACACATGCAAGTCTCCGCACCCCTGTGAAAACGCCC-TTA-AATCCCTCTAAG-GGATAAGGAGCTGGTATTAGGCACAATAATAAGCCCAAGATACCTAGC-TAT-GCCACACCTACAC-GGGATCTCAGCAGTGATTAACATTGAACATAGGCGGAAGCCTGAATCAGTTAAAGTAAAT-AGAGCCGGCAAATCTGGTGCCAGCCGCCGCGGTTACACCACGTGGCTCAAACTGAC--CCCCTCCGGCGTAAAGCGTGATTAAAGT--TAC-T--TCCC-TAC--TGCAATTAAACTAGAATTAAGCTGTGACACGCTTATTCCCATGAAACCCGT-AAACGTAAGTCATTGC-AACTC--AACAACTTGAACTCACGACAGCTAGGAAACAAACTGGGATTAGATACCCCACTATGCCTAGCCGTAAA-CTTTTATCTAC----A-CCTC--AATCGCCAGGGAACTACGAGCAAAGCTTAAAACCCAAAGGACTTGACGGTACCCCATATCCACCTAGAGGAGCCTGTCCTATAATCGATAACCCCCGCTTAACCTCACCATTTTTAGCCC-ATCAGCCTGTATACCTCCGTCGTCAGCTTACCTCGTGAGCGCCAACTAGTGAGCTTAATGCCC--------TTTCACCAATACGTCAGGTCAAGGTGCAGCATATAAAATGGGAAGAGATGGGCTACACTGTCTAAT-ATAGACCACACGAAAGACTAC--CTATGAAA-CCTAGTC-GGAAGGCGGATTTAGAAGTAAAAAAAGACCA-AA-GAGCTTTATTTAACTC-GGCACTGGGGTGTGTACACACCG--CCC-GTCACCCTCTTCAAAGTCTTACCCC-AGTCTTTAACACACT-TAGACAC----CTCAGAAGAGGCAAGTCGTAACATGGTAAG-TA----------TACC------------------------------------GGAAGGYGTGCTTGG--AACAACGTGTAGCTTAAT-TAAAGCATCTCGCTTACACCGATA-AAATATCTGTGAAACCCAGATCACTTTGAGCCAAAAATCTAGCCC-------TACT-AGACC---------TAATA--AAC-CCACT-AACT-AAAACC---ACAAATAAAAACATTTAC-CTCTTTTAGTAAAGGCGATTGAAAAA-TTCATTA-GAGCTATA-ACAACAGTACCGCAA-GGAAAAGATGAAATAAAAATGAAACAAACCTTAAGCATAATAAAGCAAAGATACACCCTTGTACCTTTTGCATCATGATCCATCTAGTCTAATCAAGCAAAAAGAACTTAAGTTTGACACCCCGAAACTAGACGAGCTACTTCGAGGCAGCTTAATGAGCCCACCCGTCTCTGTTGCAAAAGAGTGGGAAGACCCCCGAGTAGCGGTGACAGACCTAACGAGCCTAGTGATAGCTGGTTACTTAAGAAAAGGATTTTAGTCCAACCTAAAACATAC------AAAATAC-ACTTAAATAT--AAC-CT--ATGCTTTAGTAACACTCAAACGAGGTTCAGCCCGTTTGAAATAAGGACACAACCTACACTAATGGGTA--ATT----CCTTA----CTTTTATTAATCAAGTGGGCCTAAAAGCAGCCATCTTTAA-AATAGCGTCAAAGCTTTATTAAA------CA--AAA-CAC-----TAATACCACAAC-CCC-CAATAAACCCTTTATCA--GTATTAAGTTTTTCTATA-CT-CATATAGAAGCATTTATGTTAGAACTAGTAATAAGAAG-ACAGACCTTCTCTTAAATGTAGGTGTAAATCAGAAAGGACTAACCACTGATAATTAGCCACTAATGAACACGAAACAGTAAC--TC--AA-CCAGAAAACCCTGTTT-TTT--CCAGTGTTGATCTAACACCAGCACATTACAAGAAAGATTAAAAGAAAAAGAAGGAACTCGGCAAATATTAACCCCGCCTGTTTACCAAAAACATCGCCTCTTG-ACCCCCTCATAAGAGGTCCAGCCTGCCCAGTGAC-TAAGTTCAACGGCCGCGGTATCCTAACCGTGCGAAGGTAGCGTAATCACTTGTTCTTTAAATAAGGACTAGTATGAATGGCACCACGA-GGGTTATACTGTCTCCTCTTTCTAATCAATGAAACTGATCTCCCCGTGAAGAAGCGGGGATAAATATATAAGACGAGAAGACCCTATGGAGCTTCAAACGA-TATAGCACTGGCCC----TTAC-TCT--T-T----AC-ATTTC----AGAAACATTACACTTAAATAA-GCCAAAATGACTATTAATTTTAGGTTGGGGTGACCGCGGAGCAAAAACTAACCTCCATGTTGAAC--GGAG-C-TA---CTCCTTAGCTAAAAGCTACAGCTTTAAGCAACAACAAATTGACACTAATTGACCCAATA-CTTTGATCAACGAACCAAGTTACCCTAGGGATAACAGCGCAATCCATTTCAAGAGCTCCTATCGACAAATGGGTTTACGACCTCGATGTTGGATCAGGGTGTCCCAGTGGTGCAGCCGCTACTAAAGGTTCGTTTG-TTCAACGATTAAAACCCT
D_riveroi_DQ380372 ???????AGCCTT-AGATCAGTTA-----CTACTC-TATTTRCACATGCAAGTCTCCGCACCCCTGTGAGAACGCCC-TTA-AACCCCTCCAAG-GGATAAGGAGCTGGTATCAGGCACAAAAATTAGCCCAAGACACCTAGC-TAT-GCCACACCCCCAC-GGGAATTCAGCAGTGATTAACATTGAAAATAAGCGTCAGCCTGATTCAGTTAAAGTTAAG-AGAGCCGGCAAATCTGGTGCCAGCCGCCGCGGCTACACCACGTGGCTCAAACTGAT--CTCTTCCGGCGTAAAGCGTGATTAGAGC--TAC-T---TCT-TAC--TGCAATTAAACTAGAATTAAGCAGTGATATGCTTATTCTCAAGAAACCTAC-TTACGAAAGTCATTGC-AACTA-TAACAACTTGAACTCACGACAGCTAGGAAACAAACTGGGATTAGATACCCCACTATGCCTAGCCGTAAA-CTTTTAATTAC----A-CCTC--CACCGCCAGGGAACTACGAGCAAAGCTTAAAACCCAAAGGACTTGACGGTGCCCCATATCCACCTAGAGGAGCCTGTCCTATAATCGATAACCCCCGTTTAACCTCACCATTTTTAGCCT-ATCAGCCTGTATACCTCCGTCGTCAGCTTACCACGTGAGCGCTAACTAGTAAGCTCAATGCCC--------TTACACCAATACGTCAGGTCAAGGTGCAGCATATAAAATGGGAAGAGATGGGCTACACTATCTAAC-CTAGATTACACGAAAGACTAT--TTATGAAA-CCTAGTC-TGAAGGCGGATTTAGAAGTAAAGAGAAACTA-AA-GTGTCCTCTTTAACTA-GGCACTGGGGTGTGTACACACCG--CCC-GTCACCCTCTTCAAAGCTTTAACCC-AGTCTATTACACCA--CAAGCAC----TAAAGAAGAGGCAAGTCGTAACATGGTAAG-CA?????????????????????????????????????????????????????????????????????????????????????????????????????????????????????????????????????????????????????????????????????????????????????????????????????????????????????????????????????????????????????????????????????????????????????????????????????????????????????????????????????????????????????????????????????????????????????????????????????????????????????????????????????????????????????????????????????????????????????????????????????????????????????????????????????????????????????????????????????????????????????????????????????????????????????????????????????????????????????????????????????????????????????????????????????????????????????????????????????????????????????????????????????????????????????????????????????????????????????????????????????????????????????????????????????????????????????????????????????????????????????????????????????????????????????????????????????????????????????????????????????????????????????????????????????????????????????????????????????????????????????????????????????????????????????????????????????????????????????????????????????????????????????????????????????????????????????????????????????????????????????????????????????????????????????????????????????????????????????????????????????????????????????????????????????????????????????????????????????????????????????????????????????????????????????????????????????????????????????????????????????????????????????????????????????????????????????????????????????????????????????????????????????????????????????????????????????????????????????????????????????????????????????????????????????????????????????????????????????????????
D_robertmertensi_AY819452 ?????????????????TCAGTTA-----TTACTTAAGTATACACATGCAAGTCTCCGCACCCCTGTGAAAACGCCC-TTA-TATCCCTCTAAT-GGATGAGGAGCTGGTATTAGGCACAAAAATTAGCCCAAAATACCTAGC-CAC-GCCACACCCACAC-GGGAACTCAGCAGTGATTAACATTGAAAATAGGCGTCAGCCTGAATCAGCTAAAGTAAAA-AGAACCGGCAAATCTGGTGCCAGCCGCCGCGGTTACACCACGTGGTTCAAACTGAC--CCCCTCCGGCGTAAAGCGTGATTAAAGT--TAA-C--TTTC-TCCCATGCAATTAAACCAGAATTAAGCTGTGACACGCTTATTCCTGAGAAACCCAT-AAACGAAAGTCATTGC-AACCC----AAACTTGAACCCACGACAGCTAGGAAACAAACTGGGATTAGATACCCCACTATGCCTAGCCGTAAA-CTCTTATTTAC----A-TCTT--AATCGCCAGAGAACTACGAGCAAAGCTTAAAACTCAAAGGACTTGACGGTACCCCATATCCCCCTAGAGGAGCCTGTCCTATAATCGATAACCCCCGCTTAACCTCACCATTTTTAGCCT-ATCAGCCTGTATACCTCCGTCGTCAGCTTACCCCATGAGCGCCAATTAGTGAGCTTAATGTTC--------TTACATCAATACGTCAGGTCAAGGTGCAGCATATAAAATGGGAAGAGATGGGCTACACTATCTAAT-TTAGACTACACGAAAGACTAC--CTATGAAACCCTAGTC-AGAAGGCGGATTTAGAAGTAAAGAAGGATCA-AA-GAGCTTTCTTTAACTT-GGCACTGGGGTGTGTACACACCG--CCC-GTCACCCTCTTCAAAGTYCTAACCT-AGTTTCTAACATACT-TAGACAC----TACAGAAGAGGCAAGTCGTAACATGGT???????????????????????????????????????????????????????????????????????????????????????????????????????????????????????????????????????????????????????????????????????????????????????????????????????????????????????????????????????????????????????????????????????????????????????????????????????????????????????????????????????????????????????????????????????????????????????????????????????????????????????????????????????????????????????????????????????????????????????????????????????????????????????????????????????????????????????????????????????????????????????????????????????????????????????????????????????????????????????????????????????????????????????????????????????????????????????????????????????????????????????????????????????????????????????????????????????????????????????????????????????????????????????????????????????????????????????????????????????????????????????????????????????????????????????????????????????????????????????????????????????????????????????????????????????????????????????????????????????????????????????????????????????????????????????????????????????????????????????????????????????????????????????????????????????????????????????????????????????????????????????????????????????????????????????????????????????????????????????????????????????????????????????????????????????????????????????????????????????????????????????????????????????????????????????????????????????????????????????????????????????????????????????????????????????????????????????????????????????????????????????????????????????????????????????????????????????????????????????????????????????????????????????????????????????????????????????????????????????????????????
D_rubicundulus_AY843661 TGGTCCCAGCCTTGAGATCAGTTG-----CTACTT-TATATACACATGCAAGTCTCCGCACTCCTGTGAAAACGCCC-TTA-AATCCCTATAAT-GGATAAGGAGCTGGTATCAGGCACAAAAATTAGCCCAAAACACCTAGC-TAC-GCCACACCCCCAC-GGGAACTCAGCAGTGATTAACATTGAAAATAAGCGCCAGCCTGAATCAGTTAAAGTCAAG-AGAGCCGGCAAATCTGGTGCCAGCCGCCGCGGTTACACCACGTGGCTCAAACTGAT--CTTTTCCGGCGTAAAGCGTGATTAAAGT--TAA-C--CCCT-TTC--TGCAATTAAACTAGAATTAAGCTGTGACACGCTTATTACTAAGAAAACCAC-TAACGAAAGTCATTGC-AACCC-AAACAACTTGAATTCACGATAGCTAGGAGACAAACTGGGATTAGATACCCCACTATGCCTAGCCGTAAA-CTTTTAATTAC----A-CCTC--CACCGCCAGGGAACTACGAGCAAAGCTTGAAACCCAAAGGACTTGACGGTACCCCAAATCCACCTAGAGGAGCCTGTCCTATAATCGATAACCCCCGCTTAACCTCACCATTTTTAGCCT-ATCAGCCTGTATACCTCCGTCGTCAGCTTACCCCGTGAGCGTTAACTAGTGAGCTAAATGCTT--------TTACACCAACACGTCAGGTCAAGGTGCAGCACATAAAATGGGAAGAGATGGGCTACACTATCTACT-CTAGATAATACGAAAAACTAT--TTATGAAA-CCTAGTC-AGAAGGCGGATTTAGAAGTAAAGAAAGACTA-AA-GTGCTTTCTTTAACCT-GGCACTGGGGTGTGTACACACCG--CCC-GTCACCCTCTTCAAAGCTCTAACTTAAGTCTATGACACAAT-TGAATGA----TATAGAAGAGGCAAGTCGTAACATGGTAAG-TA----------TACC------------------------------------GGAAGGTGTACTTGG-AAACAATATGTAGCTTAAC-TAAAGCATCTCGCTTACACCGAGA-AAATATCTGTGAGACCCAGATCATTTTGAGCCAAAAATCTAGCCC-------TATT-TTAAC---------AAATG--ACC-CG-TA-AATT-AAACCT---ATAAACAAAATCATTTAC-TATATTTAGTAAAGGCGATTGAAAAG-TCAATTA-GAGCTATA-ATAGTAGTACCGCAA-GGAAAAGATGAAATAAATATGAAACAGACCTTAAGCACAAAAAAGCAGAGGCATATTCTCGTACCTTTTGCATCATGGTCTAACTAGTCTAATCAAGCATAAAGAACTTTAGTTTGACCTCCCGAAACTAGGCGAGCTACTTCGAGGCAGCTTAATGAGCCCACCCGTCTCTGTTGCAAAAGAGTGGGGAGACCCCCAAGTAGCGGTGATAGACCTAACGAGCCTAGTGATAGCTGGTTACTTAAGAAAAGGATTTAAGTCCTCCCTAAAGCATTA------TTAATAA-TTATAAACAT--CAT-CT--ATGCTTTAAAGCCACTCAAATGAGGTACAGCCCATTTGAAATAAGGATACAACCTACACCAATGGGTA--ATT----TATTTTG---TAGATTTAAATAAGTGGGCCTAAAAGCAGCCACCTTTAA-AATAGCGTCAAAGCTTTCCTAAT------TG--ATA-CAC-----TAATTTCACAAC-ATA-TCAAAAACCCTTTATTT--ATATTAAGTTATTCTATA-GT-CTTATAGAAGAATTTATGTTAGAACTAGTAATAAGAAG-ATCGTCCTTCTCTTTGATGTAAGTGTAAATCAGAAAGGACCAACCACTGATAGTTAATCATTAATGAGCACTAAACAGCAAC--CT--TA-CCAGAAAACCCTGTTT-TTA--CTAATGTTAATTTAACACTAGCACATCACAAGAAAGATTTAAAAAAAAAGAAGGAACTCGGCAAATATTAACCTCGCCTGTTTACCAAAAACATCGCCTCTCG--CCA-CATATGAGAGGTCCAGCCTGCCCAGTGAC-TAAATTCAACGGCCGCGGTATCCTAACCGTGCGAAGGTAGCGTAATCACTTGTTTTTTAAATGAAGACTAGTATGAATGGCACCACGA-GGGTTATACTGTCTCCTTTTTTTAATCAATGAAACTGATCTCCCCGTGAAGAAGCGGGGATACTATTATAAGACGAGAAGACCCTATGGAGCTTTAAACAATCATAGCACTGGCCC----ACA--CTT-CT-T----AC-TCTCC----CGAGACATAATTATTATACAA-GCCAACATGACTATTAGTTTTAGGTTGGGGTGACCGCGGAGCAAAAACCAACCTCCACGTTGAACT-GGAA-C-TA---TTCCTGAGCCAAAAGCTACAACTTTAAGCACCAATAAACTGACATCAATTGACCCAACA-TGTTGAGCAACGAACCAAGTTACCCTAGGGATAACAGCGCAATCCATTTCAAGAGCTCCTATCGACAAATGGGTTTACGACCTCGATGTTGGATCAGGGTATCCCAGTGGTGCAGCCGCTACTAAAGGTTCGTTTG-TTCAACGATTAAAACCCT
D_salli_AY362976 ???????????????????????????????????????????????????????????????????????????????????????????????????????????????????????????????????????????????????????????????????????????????????????????????????????????????????????????????????????????????????????????????????????????????????????????????????????????????????????????????????????????????????????????????????????????????????????????????????????????????????????????????????????????????????????????????????????????GCCTAGCCGTAAA-CTTTTATTTAC----ACTCCT--TTTCGCCAGGGAACTACGAGCAAAGCTTAAAACCCAAAGGACTTGACGGTACCCCATATCCACCTAGAGGAGCCTGTCCTATAATCGATAACCCCCGCTTCACCTCACCATTTTTAGCTC-ATCAGCCTGTATACCTCCGTCGTCAGCTTACCTCGTGAGCGCTATCTAGTGAGCCCAATGCCC--------ATACACCAATACGTCAGGTCAAGGTGCAGCATATGAAATGGAAAGAGATGGGCTACACTGTCTATT-TTAGACAATACGAAAGACTAT--TTATGAAA-TCTAGTC-AGAAGGCGGATTTAGAAGTAAAAAAAGACCA-TT-GTGCTTTCTTTAACCC-GGCACTGGGGTGTGTACACACCG--CCC-GTCACCCTCTTCAAAGCTCCTATGT-AGTTTATAACACACC--TATCAA----ATTAGAAGAGGCAAGTCGTAACAAGGTAAG-TA----------TACC------------------------------------GGAAGGTGTGCTTGG-AAACAAAGTATAGCTTAAC-GAAAGCATCTCGCTTACTCCGAGA-AGATATCTGTAAAACTCAGATTACTTTGAGCTAATAACCTAGCCC-------ATTT-ATA-T-----------TTC--ACT---------CTATTATTT---ATGAACTAAAACATTCAT-CTCATTTAGTAAAGGCGATCAAAAAA-TTTATTG-GAGCTATA-ACAATAGTACCGCAA-GGGGAAGTTGAAATAAAAATGAAATAAATTTTAAGCATAAAAAAGCAGAGATTACCCCTCGTACCTTTTGCATTATGGTTTAACTAGTCTAATCAAGCAAAAAGAACTTTAGTTTGACCTCCCGAAACTAAATGAGCTACTTCGAGGCAGCTTAATGAGCACACCCGTCTCTGTTGCAAAAGAGTGGGACGACCTCCAAGTAGCGGTGACAGACCTAACGAATTTAGTGATAGCTGGTTTCTTAAGAAAAGGATTTTAGTCCCGCCTGAAGCACAA------AAAGTAA-TTTCAAACAG--CAC-CC--GTGCTTCAGCGTTATTCAAATGAGGTGCAGCCCGTTTGAAGTAAGGATACAACCTACACTGGCGGGTA--AAC----AATTGTA-----TTAATAACTAAGTGGGCCTAAAAGCAGCCACCTTTAA-AATAGCGTCAAAGCTTATTTATT------CAT-ATC-CTT-----TAATTTCATAAT-TTA-TTATTAACCCCCTATTT--CTATTAAGTAATCCTATA-CT-CCTATAGGAGATATTATGTTAAAACTAGTAATAAGAAG--AAGTCCTTCTCTTAAATGAAAGTGTAAATCAGAAAGGACCCGCCACTGATAATTAGACGTCTATGACTAC-AAACAGCAAC--TT--CC-CTAGAAAATCCTGTTA-CTT--TAAACGTTAACCTGACACTAGCTCATTTTAAGAAAGATTAAAAGAAAAAGAAGGAACTCGGCAAACATTAACCTCGCCTGTTTACCAAAAACATCGCCTCTTG-TACT-AATATAAGAGGTCCAGCCTGCCCAGTGAT-TTTATTTAACGGCCGCGGTATCCTAACCGTGCGAAGGTAGCGTAATCACTTGTTCTTTAAATGAGGACTAGTATGAATGGCATCACGA-GGGTTAAGCTGTCTCCTTTTTCTAATCAATGAAACTGATCTCCCCGTGAAGAAGCGGGGATAATTTTATAAGACGAGAAGACCCTATGGAGCTTTAAACTA-AGTAGCATTGATAT------A--TCT-GT-T-A--AG-ACCTC----AAGTCAGTAACTTCTACTATT-GTC-TTCTGACTACTAGTTTTAGGTTGGGGTGACCGCGGAGCAAAAATTAACCTCCATGATGTAT--AAAA-A-CC---CTTTTGAGCCAAAAGCCACAACTTTAAGCACCATAACATTGACATAAGTTGACCCAATT-CTTTGAACAACGAACCAAGTTACCCTAGGGATAACAGCGCAATCCACTTCAAGAGCTCCTATCGACAAGTGGGTTTACGACCTCGATGTTGGATCAGGGTATCCGAGTGGTGCAACCGCTACTAATGGTTCGTTTG-TTCAACGATTAAAACCCT
D_sanborni_AY843663 TGGTCCCAGCCTTGAGATCAGTTG-----TCACTT-AATTTATACATGCAAGTCTCCGCACTCCTGTGAAAACGCCC-TTA-AACCCCTATAAT-GGATAAGGAGCTGGTATCAGGCACAAAAATTAGCCCAAAACACCTAGCTTAT-GCCACACCCCCAC-GGGAACTCAGCAGTAATTAATATTGATAATAAGCGCCAGCCTGAATCAGTTAAAGTTAAA-AGAGCCGGCAAATCTGGTGCCAGCCGCCGCGGTTACACCACGTGGCTCAAACTGAC--CTCTTCCGGCGTAAAGCGTGATTAAAGT--TAA-C--CCTC-TAC--TGCAATTAAACTAGAATTAAGCTGTGACACGCTTATTGTTAAGAAAATCGC-TAACGAAAGTCATTGC-AACCC-TAATAACTTGAATTCACGACAGCTAGGAAACAAACTGGGATTAGATACCCCACTATGCCTAGCCGTAAA-CTTTAAATTAC----A-CCTC--CACCGCCGGGGAACTACGAGCAAAGCTTGAAACCCAAAGGACTTGACGGTACCCCATATCCACCTAGAGGAGCCTGTCCTATAATCGATAACCCCCGCTTAACCTCACCATTTTTAGCCT-ATCAGCCTGTATACCTCCGTCGTCAGCTTACCCCGTGAGCGCTAACTAGTGAGCTAAATGCCT--------TTACACCCACACGTCAGGTCAAGGTGCAGCACATAAAATGGGAAGAGATGGGCTACACTATCTATT-CTAGATCATACGAAAGACTAT--TTATGAAA-CCTAGTC-AGAAGGCGGATTTAGAAGTAAAGAAAGACCA-AA-GTGCTTTCTTTAACTC-GGCACTGGGGTGTGTACACACCG--CCC-GTCACCCTCTTCAAAGCCTTAACTT-AGTCTATAACTCTAC-TAAATAA----TATAGAAGAGGCAAGTCGTAACATGGTAAG-TA----------TACC------------------------------------GGAAGGTGTGCTTGG-AAACAACATGTAGCTTAAC-TAAAGCATCTCGCTTACACCGAGA-GAATATCTGTGAGACCCAGATCATTTTGAGCTAAAAATCTAGCCC-------TATT-TTAAT---------TAATA--ACC-AA-TA-AATT-AACCCC---ATAAACAAAATCATTTAC-CTCATTTAGTAGAGGCGATTGAAAAG-TTAATTA-GAGCTATA-ATAATAGTACCGCAA-GGAAAAGATGAAATAAATATGAAATAGACCTTAAGCATAAAAAAGCAGAGGCTTATCCTCGTACCTTTTGCATCATGATTTAACTAGTCTAATCAAGCATAAAGAACTTTAGTTTGACCCCCCGAAACTAGGCGAGCTACTTCGAGGCAGCTTAATGAGCCCACCCGTCTCTGTTGCAAAAGAGTGGGAAGACCCCCAAGTAGTGGTGATAGACCTAACGAGCCTAGTGATAGCTGGTAACTTAAGAAAAGGATTTAAGTCCTCCCTAAAGCATCA------CTAATAT-AATTAAGCAT--TCT-TT--ATGCTTTAGAGTCACTCAAATGAGGTACAGCCCATTTGAAATAAGGATACAACCTACACCAATGGGTA--ATT----T-TGTTA---TATGTTTAAATAAGTGGGCCTAAAAGCAGCCACCTTTAA-AATAGCGTCAAAGCTTTCCTACC------TA--ATA-TAT-----TAATTTCGTAAT-TTA-CCAAAAACCCTTTATTT--GTATTAAGTTATTCTATA-GC-CCTATAGAAGAATTTATGTTAAAACTAGTAATAAGAAG-ATAGCCCTTCTCTTAGATGTAAGTGTAAATCAGAAAGGACCCACCACTGATAGTTAATCATTAATGAGCACTAAACAGCAAC--CT--AA-CCAGAAAACCCTGTTT-TTA--CTAATGTTAACCTAACACTAGCACATCACAAGAAAGATTTAAAGAAAAAGAAGGAACTCGGCAAATATTAACCTCGCCTGTTTACCAAAAACATCGCCTCTCG--ATA-TACATGAGAGGTCCAGCCTGCCCAGTGAC-TAAGTTCAACGGCCGCGGTATCCTAACCGTGCGAAGGTAGCGTAATCACTTGTTTTTTAAATGAAGACTAGTATGAACGGCACCACGA-GGGTTATACTGTCTCCTTTTTTTAATCAATGAAACTGATCTCCCCGTGAAGAAGCGGGGATGTTTATATAAGACGAGAAGACCCTATGGAGCTTTAAACAATTATAGCACTGGCCC----ACA--CCT-CT-T----AT-TCTTC----TGAGACATAATTATTATTTAA-GCCAACATGACTATTAGTTTTAGGTTGGGGTGACCGCGGAGCAAAAACCAACCTCCACGTTGAAC--GGAG-C-TA---CTCCTGAGCCAAAAGCTACAACTTTAAGCACCAATAAACTGACATCAATTGACCCAACA-TGTTGATCAACGAACCAAGTTACCCTAGGGATAACAGCGCAATCCATTTCAAGAGCTCCTATCGACAAATGGGTTTACGACCTCGATGTTGGATCAGGGTATCCCAGTGGTGCAGCCGCTACTAAAGGTTCGTTTG-TTCAACGATTAAAACCCT
D_sarayacuensis_AF308076_AF308104 ???????????????????????????????????????????????????????????????????????????????????????????????????????????????????????????????????????????????????????????????????????????????????????????????????????????????????????????????????????????????????????????????????????????????????????????????????????????????????????????????????????????????????????????????????????????????????????????????????????????????????????????????????????????????????????????????????????????????????????????????????????????????????????????????????????AGCTTAAAACCCAAGGGACTTGACGGTACCCCAAATCCACCTAGAGGAGCCTGTCCTATAATCGATAACCCCCGCTTTACCTCACCACTCCTAGCCT-CTCAGCCTGTATACCTCCGTCGTCAGCTTACCCCGTGAGCGCTTATTAGTGAGCTTAATGCC---------CTACACCAATACGTCAGGTCAAGGTGCAGCATATGAAGTGGAAAGAGATGGGCTACACTGTCTATT-TTAGACAACACGAAAGACT----TTATGAAA-CCTGGTC-GAAAGGCGGATTTAGAAGTAAAAGAAGAGCA-AT-GTGCTTCCTTTAACTTAGGCACT???????????????????????????????????????????????????????????????????????????????????????????????????????????????????????????????????????????????????????????????????????????????????????????????????????????????????????????????????????????????????????????????????????????????????????????????????????????????????????????????????????????????????????????????????????????????????????????????????????????????????????????????????????????????????????????????????????????????????????????????????????????????????????????????????????????????????????????????????????????????????????????????????????????????????????????????????????????????????????????????????????????????????????????????????????????????????????????????????????????????????????????????????????????????????????????????????????????????????????????????????????????????????????????????????????????????????????????????????????????????????????????????????????????CCCTTTACTA--ATATTAAGTTATTCTATATAC-TCTATAGAAGCCACTATGTTAAAACTAGTAATAAGAAGA--AGACCTTCTCTTAAATGTAAATATAAATCAGAAAGGACCCACCACTGATAATT-AACGTCTATGATTACAAAACAGCAACTTCA-----CTAGAAAACCCTGTTG-TCC--CTAACGTTAACCTAACACTAGCACATTTCAAGAAAGATTAAAAGAAAAAGAAGGAACTCGGCAAGTATTAACCCCGCCTGTTTACCAAAAACATCGCCTCTTG-TACC--CCATAAGAGGTCCAGCCTGCCCAGTGAC-CCAGTTTAACGGCCGCGGTATCCTAACCGTGCGAAGGTAGCGTAATCATTTGTTCTTTAAATGAGGACTAGTATGAATGGCATCACGA-GGGTTCCACTGTCTCCTTTTTCCAATCAATGAAACTGATCTTCCCGTGAAGAAGCGGGAATCTTAATATTAGACGAGAAGACCCTATGGAGCTTCAAACTA-AATAGCACTGGCTT------TTTTCTCACAC----AC-CCCCT-----GGGATCCTACACTTATTCTA-GCCTTC-TGACTATTAATTTTGGGTTGGGGTGACCACGGAGTAAAAATTAACCTCCACAATGAAT--GGAC-C-TA---CTCTTGAACTAAAAGCCACGACTTTAAGCACCAATAAATTGACATAAATTGACCCAATA-TTTTGAACAACGAACCAAGTTACCCTAGGGATAACAGCGCAATCCACTTCAAGAGCCCTTATCGACAAGTGGGTTTACGACCTCGATGTTGGATCAGGGTATCCCAGTGGTGCAGCCGC????????????????????????????????????
D_sarayacuensis_AY843664 TGGTCCCAGCCTTAAGATCAGTTG-----CTACTT-AACTTACACATGCGAGTCTCCGCACCCCTGTGAGAACGCCC-TTT-AA-CCCTTTAAG-GGTCAAGGAGCTGGTATCAGGCACAAAAATTAGCCCAAGACACCTAGC-TACTGCCACACCTACACTGGGAGCCCAGCAGTGATTAACATTAAATATAAGCGCCAGCTTGAAGCAGTTAAAGTAGAA-AGAGCCGGCTAATCTGGTGCCAGCCGCCGCGGTTACACCATGTGGCTCAAACTGAC--CCTCTTCGGCGTAAAGCGTGATTAAAGT--C-C-C--CCTT-TAC--TGCAATTAAACCATAATTAAGCCGTGACACGCTTATTATCAAGAAACCCAACAAACGAAAGTCATTGC-ACTTC-TA--AACTTGAACTCACGACAGCTAGGAAACAAACTGGGATTAGATACCCCACTATGCCTAGCCGTAAA-CTTTAATTTAC----CCCCCC--CCCCGCCAGGGAACTACGAGCAAAGCTTAAAACCCAAGGGACTTGACGGTACCCCAAATCCACCTAGAGGAGCCTGTCCTGTGATCGATAACCCCCGCTTTACCTCACCACTTCTAGCCT-CTCAGCCTGTATACCTCCGTCGTCAGCTTACCCCGTGAGCGCTTATTAGTGAGCTTAATG-CC--------TTACATCAATACGTCAGGTCAAGGTGCAGCATATGAAGTGGGAAGAGATGGGCTACACTGTCTATT-TTAGACAATACGAAAGACT----TTATGAAA-TCTAGTC-GGAAGGCGGATTTAGAAGTAAAAGAAGAGTA-GT-GTGCTTTCTTTAACTCAGGCACTGGGGTGTGTACACACCAGCCCA-GTCACCCTCTTCAAAGCTTTAATATAAGTTTTTAACACAAG-TAAGCCC----CCCAGAAGAGGCAAGTCGTAACATGGTAAG-TA----------TACC------------------------------------GGAAGGTGTGCTTGG-AAACAAAATGTAGCTTAAT-TAAAGCATCTCGCTTACACCGAGA-AAATATCTGTGAAACTCGGATCATCTTGAGCTAAAAATCTAGCCCGATACCCCT---GTAATAACCAC---ATTAC--CCT---------TCCC---CT---ATAAACTAAAACATTTA--TCTGTCTAGTAAAGGCGATTGAAAAA-CTAATTA-GAGCTATA-ACAACTGTACCGCAA-GGAAAAGATGAAATAAAAATGAAACAAAACTCAAGCATAAAAAAGCAGAGCCACATCCTCGTACCTTTTGCATTATGATTTAACAAGTCTAATCAAGCAAAAAGCTCTTCAGTTTGACCCCCCGAAACTAGACGAGCTACTTCGAGGCAGCTTAATGAGCACACCCGTCTCTGTTGCAAAAGAGTGGGAAGACCCCTAAGTAGCGGTGACAGACCTAACGAGCCTAGTGATAGCTGGTTACTTAAAAAAAGGATTTTAGTCCTACCTAGAGCACCC------TCAATTT-TTCTAAATAA--CTC-AC--ATGCTTTAGTGCTATTCAAATGAGGTACAGCCCATTTGAAACAAGGATACAACCTGCATTAATGGGTA--ATC-TTATATGGGG--CCCCCCGTAAACAAGTGGGCCTAAAAGCAGCCATCTTTAA-AAAAGCGTCAAAGCTTATCTACT--TC--TCC-CCT-TAC-----TAATTACACAAA-ATA-TTCTGAACCCTTTATTA--ATATTAAGTTATTCTATA-AT-ACTATAGAAGCCATTATGTTAAAACTAGTAATAAGAAG--AAGACCTTCTCTTGAATGTATACATAAACCAGAAAGGACCCCCCACTGGTAATTAAACGTCCATGATTAGAAAACAGCAAC--TT--CTACTAGAAAACCCTGTTA-TTC--CTAGCGTTAACCTAACACCAGCACATTTCAAGAAAGATTAAAAGAAAAAGAAGGAACTCGGCAAATATTAACCCCGCCTGTTTACCAAAAACATCGCCTCTTG-AGCC--CCATAAGAGGTCTAGCCTGCCCAGTGAC-TTAGTTTAACGGCCGCGGTATCCTAACCGTGCGAAGGTAGCGTAATCACTTGTTCTTTAAATGAGGACTAGTATGAATGGCATCACGA-GGGTTCCACTGTCTCTTTTTTCCAATCAATGAAACTGATCTTCCCGTGAAGAAGCGGGAATATTAATATTAGACGAGAAGACCCTATGGAGCTTCAAACTA-AATAGCACCGGCTT----TTT--CCC-TT-G-T--GT-ACCTC--AAGAGGTATTAATATTTATACTA-GCC-TTTTAACTATTAGTTTTAGGTTGGGGTGACCACGGAGTAAAAATTAACCTCCACAATGAAT--AGAA-C-TA---TTCTTGAGCCAAAAGCCACAACTTTAAGCACTAACAAATTAACATAAATTGACCCAATA-TTTTGAACAACGAACCAAGTTACCCTAGGGATAACAGCGCAATCCACTTCAAGAGCCCTTATCGACAAGTGGGTTTACGACCTCGATGTTGGATCAGGGTATCCCAGTGGTGCAGCCGCTACTAAAGGTTCGTTTG-TTCAACGATTAAAACCCT
D_sartori_AY819453 ???????????TTGAGATCAGCTA-----TTACTT-AGTATACACATGCAAGTCTCCGCACCCCTGTGAAAACGCCC-TTA-TATCCCTTTAAG-GGATAAGGAGCTGGTATTAGGCACAAAAATTAGCCCAAAATACCTAGC-TAC-GCCACACCCACAC-GGGAACTCAGCAGTGATTAACATTGAAAATAGGCGTCAGCCTGAATCAGCTAAAGTAAAA-AGAACCGGCAAATCTGGTGCCAGCCGCCGCGGTTACACCATGTGGTTCAAACTGACCCCCCCTCCGGCGTAAAGCGTGATTAAAGT--TAA-C--CCCC-TAC--TGCAATTAAACCGAAATTAAGCTGTGACACGCTTATTCCCGAGAAACTCAT-AAACGAAAGTCATTGC-ACCCC----CAACTTGAACCCACGACAGCTAGGAAACAAACTGGGATTAGATACCCCACTATGCCTAGCCGTAAA-CTCTTACTTAC----A-TCCT--AATCGCCAGAGAACTACGAGCAGAGCTTAAAACTCAAAGGACTTGACGGTACCCCACATCCCCCTAGAGGAGCCTGTCCTATAATCGATAACCCCCGCTTAACCTCACCATTTTTAGCCC-ATCAGCCTGTATACCTCCGTCGTCAGCTTACCTCATGAGCGCCAATTAGTGAGCTTAATGTTC--------TTACACCAATACGTCAGGTCAAGGTGCAGCACATAAAATGGAAAGAGATGGGCTACACTATCTAAT-TTAGATCACACGAAAGACTAC--TTATGAAATTCTAGTC-AGAAGGCGGATTTAGAAGTAAAGAAAGATCA-AA-GAGCTTTCTTTAACTT-GGCACTGGGGTGTGTACACACCG--CCC-GTCACCCTCTTCAAAGTCCTAATCT-AGTTTCTAACATACT-TAGACAC----CATAGAAGAGGCAAGTCGTAACATGG????????????????????????????????????????????????????????????????????????????????????????????????????????????????????????????????????????????????????????????????????????????????????????????????????????????????????????????????????????????????????????????????????????????????????????????????????????????????????????????????????????????????????????????????????????????????????????????????????????????????????????????????????????????????????????????????????????????????????????????????????????????????????????????????????????????????????????????????????????????????????????????????????????????????????????????????????????????????????????????????????????????????????????????????????????????????????????????????????????????????????????????????????????????????????????????????????????????????????????????????????????????????????????????????????????????????????????????????????????????????????????????????????????????????????????????????????????????????????????????????????????????????????????????????????????????????????????????????????????????????????????????????????????????????????????????????????????????????????????????????????????????????????????????????????????????????????????????????????????????????????????????????????????????????????????????????????????????????????????????????????????????????????????????????????????????????????????????????????????????????????????????????????????????????????????????????????????????????????????????????????????????????????????????????????????????????????????????????????????????????????????????????????????????????????????????????????????????????????????????????????????????????????????????????????????????????????????????????????????????????????
D_schubarti_DQ380374 ????????????????????????????????????????????????????????????????TGTGAGAACACCC-TTA-AATCCCTTCAAG-GGATAAGGAGCCGGTATCAGGCAC-AAAATTAGCCCAAGACACCTAGC-TAT-GCCACATCCACAC-GGAATTTCAGCAGTGATTAACATTGTAAATGAGCGTCAGCTCGAACCAGTTAAAGTAAAG-AGAACCGGCAAATCTGGTGCCAGCCGCCGCGGTTACACCATGTGGCTCAAACTGAC--TTCCTCCGGCGTAAAGCGTGATTAAAGC--ATT-A--TATTCTAC--TGCAATTAAACTAGAATTAAGCTGTGACACGCTTATTACTAGGAAATTCAC-AAACGAAAGTCATTGC-AATTT----TAGCTTGAACTCACGACAGCTAGAAAACAAACTGGGATTAGATACCCCACTATGTCTAGCCGTAAA-CTTTTAATTAC----A-TCTT--CATCGCCAGGGAACTACGAGCAAAGCTTAAAACCCAAAGGACTTGACGGTACCCCACATCCACCTAGAGGAGCCTGTCCTATAATCGATAACCCCCGCTAAACCTCACCATTTTTAGCTT-ATCAGCCTGTATACCTCCGTCGTCAGCTTACCTCGTGAGCGCCAACTAGTGAGCTTAATGCCC----------------------------------------------------------------------------------------------------------------------------------------------------------------------------T??????????????????????????????????????????????????????????????????????????????????????????????????????????????????????????????????????????????????????????????????????????????????????????????????????????????????????????????????????????????????????????????????????????????????????????????????????????????????????????????????????????????????????????????????????????????????????????????????????????????????????????????????????????????????????????????????????????????????????????????????????????????????????????????????????????????????????????????????????????????????????????????????????????????????????????????????????????????????????????????????????????????????????????????????????????????????????????????????????????????????????????????????????????????????????????????????????????????????????????????????????????????????????????????????????????????????????????????????????????????????????????????????????????????????????????????????????????????????????????????????????????????????????????????????????????????????????????????????????????????????????????????????????????????????????????????????????????????????????????????????????????????????????????????????????????????????????????????????????????????????????????????????????????????????????????????????????????????????????????????????????????????????????????????????????????????????????????????????????????????????????????????????????????????????????????????????????????????????????????????????????????????????????????????????????????????????????????????????????????????????????????????????????????????????????????????????????????????????????????????????????????????????????????????????????????????????????????????????????????????????????????????????????????????????????????????????????????????????????????????????????????????????????????
D_seniculus_AY843666 TGGTCCTGGCCTTGAAGTCAGCTC-----TTACTT-AGTATACACATGCAAGTCTCCGCACCCCTGTGAAAACGCCC-TTA-GACCTCTCTAAG-AGATTAGGAGCCGGTATCAGGCACAAAAATTAGCCCAAGACACCTAGC-TAT-GCCACACCCACAC-GGGAAAACAGCAGTGATTAATATTGTGAATAAGCGACAGCTTGAATCAGCTAAAGTAAAG-AGAGCCGGCAAATCTGGTGCCAGCCGCCGCGGTTACACCATTAGGCTCAAACTGAC--CTCCTCCGGCGTAAAGCGTGATTAAAGT--GCC-C--AATA-ACC--TGCAATTTAACTATAATTGAGCTGTGACACGCTTATTATTAGGAAAATCAA-AAACGAAAGCTATTGC-AACCT-TAACAACTTGAACTCACGACAACTAGGGCACAAACTGGGATTAGATACCCCACTATGCCTAGTCGTAAA-CCTTTATTTAC----A-CCCA--AACCGCCAGGGAACTACGAGCTAAGCTTAAAACCCAAAGGACTTGACGGTACCCCATATCCACCTAGAGGAGCCTGTCCTATAATCGATAACCCCCGCTTTACCTCACCATTTTTAGCCT-ATCAGCCTGTATACCTCCGTCGTCAGCTTACCACGTGAGCGTAAATCAGTGAGCTTAATGCCCATTCATCAATACGTCAATACGTCAGGTCAAGGTGCAGCATATAAAATGGAAAGAGATGGGCTACACTATCTAAT-CTAGATCATACGAAAGACTAT--TTATGAAA-TCTAGTC-AGAAGGCGGATTTAGAAGTAAAGAAAGACTA-AA-GTGCTTTCTTTAACAT-GGCACTGGGGTGTGTACACACCG--CCC-GTCACCCTCTTCGAAGCCATAAGAC-AGTTTTTAACTCACT-CAAGCAC----CAAAGAAGAGGCAAGTCGTAACATGGTAAG-TA----------TACC------------------------------------GGAAGGTGTGCTTGG-AAACAAAATGTAGCTTAAC-CAAAGCACCTCGCTTACACCGAGA-AAATATCTGTGAAACTCTGATCATTTTGAGCTAAAAATCTAGCCC-------CATCTTCACT----------GATT--CTT-CCCTACCCCT-TTTATA---TGTAACTAAAACATTCCTATTCGTTTAGTAAAGGAGATTAAAAAA-CTAATTA-GAGCTATAGACACCAGTACCGCAA-GGAAAAGATGAAATAAAACTGAAATAAATTTTAAGCACTAAAAAGCAGAGCTCACCCCTCGTACCTTTTGCATCATGATTTAACTAGTAACACTAAGCAAAAAGAATTATAGTTTAATACCCCGAAACTAGACGAGCTACTTCGAGGCAGCTTAATGAGCGAACCCGTCTCTGTTGCAAAAGAGTGGGATGACCCCAAAGTAGCGGTGACAGACCTAACGAGTCTAGTGATAGCTGGTTGCTTAAGAAAAGGATTTAAGTCCTGCCTAAAACATAT------TAAATTT-TTTAAAATCA--CAC-AT--ATGCTTTAGAGTTATTCAAATAAGGTACAGCCTGTTTGAAA-AAGGATACAACCTACACTAATGGGTT--ATT----TTTTA-----GAAACATAAACAAGTGGGCCTAAAAGCAGCCACCTTTAA-AATAGCGTCAAAGCTTACTTATA------AA--AAA-TTC-----TAATTCCCTATG-CCA-TAATAAACCCTTTACCC--TTATTAAGCGATTCTATA-TTCTCTATAGAAGCCACTATGTTAAAACTAGTAATAAGAAG-A-AGACCTTCTCTTAAATGTGTGTGTAAATCAGAAAGGACAGCCCACTGATAGTTAAACGCCTATGAGCCTAAAACAGCAAC--TT--CC-CTAGAAAACCCTGTTT-AAC--TAAACGTTAATCTAACACAAGAGCATTTAAAGAAAGATTAAAAGAAAAAGAAGGAACTCGGCAAATATCAACCTCGCCTGTTTACCAAAAACATCGCCTCTTG-AAACAACTATAAGAGGTCCAGCCTGCCCAGTGAC-TAAGTTCAACGGCCGCGGTATCCTAACCGTGCGAAGGTAGCGTAATCACTTGTTCTTTAAATGAGGACTAGTATGAATGGCATCACGA-GGGTTGTACTGTCTCCTTTTTCTAATCAATGAAACTGATCTCCCCGTGAAGAAGCGGGGATAAAGATATAAGACGAGAAGACCCTATGGAGCTTCAAACCA-AATAGCACTGACTT----TTTTACAA--T-G----AA-GTTTC----AGAACAAAAACAAATATCTTA-GTC-AGATGTCTATTAGTTTTAGGTTGGGGTGACCGCGGAGAAAAAATCATCCTCCACATTGAAC--GGAA-T-TA---TTCCTGAGCAAAAAGCTACAACTTTAAGCACCAATAAATTGACATTAATTGACCCAATA-TTTTGATCAACGAACCAAGTTACCCTAGGGATAACAGCGCAATCTACCTCAAGAGCCCCTATCGACAGGTAGGTTTACGACCTCGATGTTGGATCAGGGCATCCTAGTGGTGCAGCCGCTACTAAAGGTTCGTTTG-TTCAACGATTAAAGCCCT
D_triangulum_AF308078_AF308107 ???????????????????????????????????????????????????????????????????????????????????????????????????????????????????????????????????????????????????????????????????????????????????????????????????????????????????????????????????????????????????????????????????????????????????????????????????????????????????????????????????????????????????????????????????????????????????????????????????????????????????????????????????????????????????????????????????????????????????????????????????????????????????????????????????????AGCTTAAAACCCAAGGGACTTGACGGTACCCCAAATCCACCTAGAGGAGCCTGTCCTATAATCGATAACCCCCGTTTTACCTCACCCCTTCTAGTTT-CTCAGCCTGTATACCTCCGTCGTCAGCTTACCCCGTGAGCGCTAACTAGTGAGCTTAACGCCC--------CCGCGCCAACACGTCAGGTCAAGGTGCAGCATATGAAGCGGAAAGAGATGGGCTACACTGTCTACT-TTAGACTATACGAAAGACTAT---TATGAAA-CCTAGTC-AGAAGGCGGATTTAGAAGTAAAAGAAGATCA-CT-ATGCCTCTTTTAACTC-GGCACT???????????????????????????????????????????????????????????????????????????????????????????????????????????????????????????????????????????????????????????????????????????????????????????????????????????????????????????????????????????????????????????????????????????????????????????????????????????????????????????????????????????????????????????????????????????????????????????????????????????????????????????????????????????????????????????????????????????????????????????????????????????????????????????????????????????????????????????????????????????????????????????????????????????????????????????????????????????????????????????????????????????????????????????????????????????????????????????????????????????????????????????????????????????????????????????????????????????????????????????????????????????????????????????????????????????????????????????????????????????????????????????????????????????CCCTTTATTT--GTATTAAGTTATTCTATA-AT-CTTATAGAAGCCCTTATGTTGAAACTAGTAATAAGAAGAT-AGCCCTTCTCTTAAATGTAAGTGTAAATCAGAAAGGACATACCACTGATAATTAAACACCTGTGACCCTAAAACAGCAACTCCA-----CTAGAAAACTCTGTTG-CCC--TTAATGTTAATCTAACACCAGCACATTTCAAGAAAGATTAAAAGAAAAAGAAGGAACTCGGCAAATATTAACCTCGCCTGTTTACCAAAAACTCCGCCTCTTG-CATA--ATATAAGAGGTCTAGCCTGCCCAGTGAC-CTAGTTCAACGGCCGCGGTATCCTAACCGTGCGAAGGTAGCGTAATCACTTGTTCTTTAAATGAGGACTAGTATGAATGGCATCACGA-GGGTTACACTGTCTCCTTTTTCTAATCAATGAAACTAATCTCCCCGTGAAGAAGCGGGGATATGTATATAAGACGAGAAGACCCTATGGAGCTTCAAACTA-TTTAGCACTGGCTT-------TATATATC-C----CT-ACTTC----AGAGTTCTTACACTTATTCTA-GCCTCT-TGACTAATAGTTTTAGGTTGGGGTGACCACGGAGCAAAAATTAACCTCCACGATGAAC--AGAG-C-TA---CTCTTGAGCCAAAAGCCACAACTTTAAGCACCAATAAACTGACACAAATTGACCCAATA-TTTTGAACAACGAACCAAGTTACCCTAGGGATAACAGCGCAATCCACCTTAAGAGCCCCTATCGACAGGTGGGTTTACGACCTCGATGTTGGATCAGGGTATCCCAGTGGTGCAGCCGC????????????????????????????????????
D_triangulum_AY843680 TGGTCCCAGCCTTGAGACCAGTTG-----CTACTT-GATATACACATGCAAGTCTCCGCCCCCCTGTGAAAACGCCC-TTT-AATCCCTTCAAG-AGATAAGGAGCTGGTATCAGGCACAAAAATTAGCCCAAGACACCTAGC-TAT-GCCACACCCCCAC-GGGAGCTCAGCAGTGATTAACATTGATTATAAGCGCTAGCTTGAATCAGTCAAAGTAGAA-AGGGCCGGCTAATCTGGTGCCAGCCGCCGCGGTTACACCATGTGGCCCAAACTGAC--CCCCTTCGGCGTAAAGCGTGATTAAAGCA-CCC-T--TTTC-TAC--TGCAATTTAACTAAAACTAAGCTGTGACACGCTTGTTCTTAGGAGGCCTAATAAACGAAAGTCATTGC-ACCCT-TAATAACTTGAATTCACGACAGCTAAGAAACAAACTGGGATTAGATACCCCACTATGCTTAGCCGTAAA-CTTTAACTTAC----ACCTA---TCTCGCCCGGGAACTACGAGCAAAGCTTAAAACCCAAGGGACTTGACGGTACCCCAAATCCACCTAGAGGAGCCTGTCCTATAATCGATAACCCCCGTTTTACCTCACCACTTTTAGTCT-ATCAGCCTGTATACCTCCGTCGTCAGCTTACCCCGTGAGCGCTAACTAGTGAGCTTAATGCCC--------TTGCGTCAACACGTCAGGTCAAGGTGCAGCATATGAAGTGGAAAGAGATGGGCTACACTATCTACT-TTAGACCATACGAAAAACTAT---TATGAAA-CCTAGTT-AGAAGGCGGATTTAGAAGTAAAAGAAGACCA-GT-ATGCTTCCTTTAACTC-GGCACTGGGGTGTGTACACACCG--CCC-GTCACCCTCTTCGAAGCCTTAGTATAAGTCTTTGACACAAC-TCAGCCA----CTCAGAAGAGGCAAGTCGTAACATGGTAAG-TA----------TACC------------------------------------GGAAGGTGTCCTTGG-AAACAAAGTGTAGCTTAAT-TAAAGCATCTCGCTTACACCGAGA-AGATATCTGTGAAACCCAGATCACCTTGAGCCGAAAGTCTAGCCCTAAGTTATTTT-ATACTTTTC-------TCC--TCC---------CCTTCAAAT---ATAAACTAAAACATTTAT-TCAACCTAGTAAAGGCGATTAAAAAG-TTAATTA-GAGCTATA-ATAAAAGTACCGTAA-GGAAAAGATGAAATAAAAATGAAAT-AAATTCAAGCACAACAAAGCAGAGCTACTATCTCGTACCTTTTGCATCATGGTTCAACTAGTCAAATCAAGCAAAAAGAACTCCAGTTTGACTTCCCGAAACTAGACGAGCTACTTCGAGGCAGCTTAATGAGCTTACCCGTCTCTGTTGCAAAAGAGTGGGGAGACCCCCAAGTAGCGGTGATAGACCTAACGAGTCTAGTGATAGCTGGTTACTTAAGAAAAGGATTTTAGTCCAACCTAGAGCATTT------TTAATAT-ACTTAACTAG--CCT-TA--ATGCTTTAGTTTTATTCAAATGAGGTACAGCCCGTTTGAAACAAGGATACAACCTGCACTAATGGGTA--ATA----TATTTAT--TATCGTGTAAACAAGTTGGCCTAAAAGCAGCCATCTTTAA-AATAGCGTCAAAGCTTATCTACA------CCC-CCT-TAC-----CAATTCCTTTAT-ACA-TGTATAACCCTTTATTT--ATATTAAGTTATTCTATA-AC-ACTATAGAAGCCCTTATGTTGAAACTAGTAATAAGAAG-ACAGCACTTCTCTTAAATGTAAGTGTAGATCAGAAAGGACTTACCACTGATAATTAAACGTTTATGATTTTGCAACAGCAAC--CC--CA-CTAGAAAACCCTGTTA-TTC--TTAACGTTAATCTGACACTAGCACATTTCAAGAAAGATTTAAAGAAAAAGAAGGAACTCGGCAAATATTAACCTCGCCTGTTTACCAAAAACATCGCCTCTTG-CACC-AATATAAGAGGTCCAGCCTGCCCAGTGAC-CCAGTTCAACGGCCGCGGTATCCTAACCGTGCGAAGGTAGCGTAATCACTTGTTCTTTAAATGAGGACTAGTATGAATGGCACCACGA-AGGTTACACTGTCTCCTTTTTCTAATCAATGAAACTAATCTCCCCGTGAAGAAGCGGGGATTTAAATATAAGACGAGAAGACCCTATGGAGCTTCAAACTA-AATAGTATTGGCTT----TTA--TCC-AT-T-T--GC-ACCCCCCCCCGGGGCCCTATACTAACTCTA-GCC-TTTTAACTATTAGTTTTGGGTTGGGGTGACCGCGGAGCAAAAATTATCCTCCATGATGAAT--AGAG-C-TA---CTCTTGAGCCAAAAGCCACAACTTTAAGCACCAATAAACTGACATAAATTGACCCAATA-TTTTGAGCAACGAACCAAGTTACCCTAGGGATAACAGCGCAATCCATCTCAAGAGCCCCTATCGACAGGTGGGTTTACGACCTCGATGTTGGATCAGGGTATCCCAGTGGTGCAGCCGCTACTGAAGGTTCG???????????????????????
D_walfordi_AY843683 TGGTCCCAGCCTTGAGATCAGTTA-----TTACTA-TACTTACACATGCAAGTCTCCGCACTCCTGTGAAAACGCCC-TTA-AATCCCTCTAAG-GGATAAGGAGCCGGTATCAGGCAC-AAAATTAGCCCAAGACACCTAGC-TAT-GCCACACCCCCAC-GGGAACTCAGCAGTGATTAACATTGAAAATAAGCGCCAGCCTGAATCAGTAAAAGTCAAA-AGAGCCGGCAAATCTGGTGCCAGCCGCCGCGGTTACACCACGTGGCTCAAACTGAC--CTCTTTCGGCGTAAAGCGTGATTAAAGC--TAA-C--CCCT-TAT--TGCAATTAAACTAGAACTAAGCTGTGACACGCTTATTCCCAAGAAAACCGC-TAACGAAAGTCATTGC-AGCTT-CATTAACTTGAATTCACGACAGCTAGGAAACAAACTGGGATTAGATACCCCACTATGCCTAACCGTAAA-CTTTTAATTAC----A-CCTT--CACCGCCAGGGAACTACGAGCAAAGCTTAAAACCCAAAGGACTTGACGGTACCCCATATCCACCTAGAGGAGCCTGTCCTATAATCGATAACCCCCGCTTAACCTCACCATTTTTAGCCT-ATCAGCCTGTATATCTCCGTCGTCAGCTTACCTCGTGAGCGCCATCTAGTGAGCTTAATGCCC--------TTACGCCAAAACGTCAGGTCAAGGTGCAGCATATAAAATGGGAAGAGATGGGCTACACTATCTAGC-CTAGATTACACGAAAGACTAC--TTATGAAA-CCTAGTC-AGAAGGCGGATTTAGAAGTAAAGAAAAACTA-AA-GTGTTTTCTTTAACTC-GGCACTGGGGTGTGTACACACCG--CCC-GTCACCCTCTTCAAAGCTTTTACTT-AGTCTATAACATCA--CAAGCAC----TAAAGAAGAGGCAAGTCGTAACATGGTAAG-CA----------TACC------------------------------------GGAAGGTGTGCTTGG-AAACATTATGTAGCTTAAC-TAAAGCATCTCGCTTACACCGAGA-AGACATCTGTGAAAACCAGATCATTTTGAGCCCAAAATCTAGCCC-------TATT-TTAAC---------AAATG--ACC-ACCTA-AACT-AAATAC---ACAAACTAAACCATTTTA-TTCTTTTAGTAAAGGCGATTGAAAAA-CATATTA-GAGCTATA-ATTAAAGTACCGCAA-GGAAAAGATGAAATAAATATGAAATAGA-CTTAAGCACAAAAAAGCAGAGATATATCCTCGTACCTTTTGCATCATGATTTAACTAGTTTAACCATGCACAAAGAACTTTAGTTTGACCTCCCGAAACTAGGCGAGCTACTTCGAGGCAGCTTTATGAGCCCACCCGTCTCTGTTGCAAAAGAGTGGGAAGACCTCCAAGTAGCGGTGACAGACCTAACGAGCCTAGTGATAGCTGGTTACTTAAGAAAAGGATCTAAGTCCTACCTAGAGCATTT------TTGATGC-CTCTAAATAC--CAT-TC--ATGCTCTAGAGCTACTCAAATGAGGTACAGCCCGTTTGAAATTAGGATACAACCTACACCAATGGGTA--ATT----TTACTTA--ACTTGTTTAAACAAGTGGGCCTAAGAGCAGCCACCTTTTA-GATTGCGTCAAAGCTCTCCTAAA------CA--ATA-CCC-----TAATTCCATTAT-TTA-CAAAAAACCCTTCACAC--GTATTAAGTTACTCTATA-TTCCCTATAGAAATATTTATGTTAGAACTAGTAATAAGAAG-ACCGACCTTCTCATAAATGTAGGTGTAAATCAG-AAGGACAAACCACTGTTAATTACTCATCAATGAACACAAAACAGCAAC--CT--CA-CTAGAAAACCCTGTTT-ATA--TTTATGTTAATCTGACACCAGCACATTTCAAGAAAGATTAAAAGAAAAAGAAGGAACTCGGCAAATATTAACCCCGCCTGTTTACCAAAAACATCGCCTCTTG--ATA-TCTATAAGAGGTCCAGCCTGCCCAGTGAC-GAAGTTCAACGGCCGCGGTATCCTAACCGTGCGAAGGTAGCGTAATCACTTGTTCTTTAAATGAGGACTAGTATGAATGGCACCACGA-GGGTTATACTGTCTCCTTTTTCTAATCAATGAAACTAATCTCCCCGTGAAGAAGCGGGGATAAACTTATAAGACGAGAAGACCCTATGGAGCTTTAAACAACAATAGCACTAGCCT----TCA--TCT--T-T----AC-ACTTG----AGAGATACAACTATTATATTG-GCTAACATGACTATTAGTTTTAGGTTGGGGTGACCGCGGAGCAAAAACTAACCTCCACATTGAAC--GGAG-C-T----TTCCTGAGCTAAAAGCTACAACTTTAAGCACCAATAAATTGACATCAATTGACCCAACA-CGTTGAGCAACGAACCAAGTTACCCTAGGGATAACAGCGCAATCCATTTCAAGAGCCCCCATCGACAAATGGGTTTACGACCTCGATGTTGGATCAGGGTACCCCAGTGGTGCAGCCGCTACTAAAGGTTCGTTTG-TTCAACGATTAAAACCCT
L_limellum_AY843697 TGGTCCTAGCCTTGAAATCAATTT-----TTACTT-GATATACACATGCAAGTCTCCGCACCCCTGTGAGAACGCCC-TTT-TTAACCCAATAG-GAACAAGGAGCCGGTATCAGGCGCAATCTTTAGCCCACAACACCTAGC-TTT-GCCACACCCACAA-GGGAATTCAGCAGTGATTAACATTGAACATTAGCGTCAGCTTGATTCAGTTAAAGTAAAC-AGGGCCGGCAAATCTGGTGCCAGCCGCCGCGGTTACACCACGTGGCCCAAATTGAT--TTTCTTCGGCGTAAAGCGTGATTAAAGT--TTC-T--TCT--AGT--TGTAATCTAATTATGATTAAGCCGTAACACGCTTATCCCTAAGAGGCCCAA-AAACGAAAGTTATTAC-AAGAT-CAACAACTTGAATTCACGACAGCTAAGACACAAACTGGGATTAGATACCCCACTATGCCTAGCCGTAAA-CCTTAAATTAC----ACCCCC--TATCGCCTGGGAACTACGAGCCAAGCTTAAAACCCAAAGGACTTGACGGTACCCCATATCCCCCTAGAGGAGCCTGTCCTATAATCGATAACCCCCGTTTAACCTCACCATTTTTAGCCT-TTCAGCCTGTATACCTCCGTCGTCAGCTTACCACGTGAGCGCT-TTCAGTGAGCCTAGTGTCC--------CCTCGTCAATACGTCAGGTCAAGGTGCAGTAAATAAAGTGGAAAGAGATGGGCTACACTCTCTAACTCTAGAGAAAACGAAAGACTAC--TTATGAAA-TCTAGTC-AGAAGGCGGATTTAGTAGTAAAAAAGGACTA-GA-GAGCCTTTTTTAACCC-GGCACTGGGGTGTGTACACACCG--CCC-GTCACCCTCTTCAAAGCTAACTTTT-AGTAATTAACCCCTC-TAAGCAC----AATAGAAGAGGCAAGTCGTAACATGGTAAG-TA----------TACC------------------------------------GGAAGGTGTGCTTGG-AAACAAGATATAGCTTAAC-TAAAGCATCTCGCTTACACCGAGA-ACATGCCCGTGAAACCCGGACTATTTTGAGCTAAAAACTTAGCCC-------ACTT-TACTT---------CAATA--ACC-CCTCTCATCT-TTAAAC---ACAAAATAAAACATTTTA-ACAGTTTAGTACAGGCGATTGAAAGA-CTAATAG-GCGCAATA-AAAATAGTACCGCAA-GGGAAAAGTGAAATAGAACTGAAATAAATTTCAAGCACAAAAAAGTAAAGATTATATCTTGTACCTTTTGCATCATGGTTTAACTAGTCATATTAAGCAAAACGATTTGTAGTTTAATTCCCCGAAACTAAGCGAGCTACTTTAAGGCAGCTTTTTGAGCAAACCCGTCTCTGTTGCAAAAGAGTGGGAAGACCTTCAAGTAGCGGTGACAGACCTAACGAGCCTAGTGATAGCTGGTTGCTTAAGAAAAGGATTTTAGTCCCGCCTAAAGTTAAT------ATAACATCAAA-AAGTAA--GCA-TT--TGACTTTAGAGTAATTTAAATAAGGTACAGCCTATTTAAA-TAAGGAGACAACCTAAGACAATGGGTA--ATT-T--CTGT--------AACACAACAAAGTGGGCCTAAAAGCAGCCACCTTTAA-AATAGCGTCACAGCTTAATTGTC--CCCATA--TTA-TAA-----TAATTCCTCAAT-TCA-TTAAGACCCCTTTTTCC--CTATTAAGTAATTCTATA-AA-TTTATAGAAGCTATTATGTTAAAACTAGTAACAAGAAG-C-AGCCCTTCTCTTAAATGTAAGTGTACATCAGATAGGACAAACCACTGATAATT-AATGTATATAAACCCATAGTAGTAAC--TT--AA-CAAGAAAACTCTACTT-TTC--ACAACATTAACCTGACACAAGAACATTACAAGAAAGATTAAAAAAGGAGGAAGGAACTAGGCAAATATTAACCTCGCCTGTTTACCAAAAACATCGCCTCTTGCAAAA-CCTATAAGAGGTCCAGCCTGCCCAGTGAC-TCTGTTCAACGGCCGCGGTATCCTAACCGTGCGAAGGTAGCGTAATCACTTGTTTTTTAAATAAGGACTAGTATGAATGGCACCACGA-GGGTTATACTGTCTCCCCCCTTTAATCAGTGAAACTAATCTCCCCGTGAAGAAGCGGGGATACTTCTATAAGACGAGAAGACCCTATGGAGCTTTAAACTA-ACTCTTAATTACCA---CCCCCTTAT----T----AA-GCTAC-----TGCAAATAATAGTTAACCCG-GTC-TTATAAGAGCTAGTTTTAGGTTGGGGTGACCACGGAGTAAAAAATAACCTCCGAGCTGCAA--GGGG-AATT--ACCTTTGAGCCACAAGCTACAACTTTAAGCACCAATAAATTGACATCTATTGACCCAATA-TTTTGATCAACGAACCAAGTTACCCTAGGGATAACAGCGCAATCCGTTTCAAGAGCCCCTATCGACAAACGGGTTTACGACCTCGATGTTGGATCAGGGTATCCCGGTGGTGCAGCCGCTACCAAAGGTTCGTTTG-TTCAACGATTAAAACCCT
Ph_luteolous_AY843721 TGGTCCTAGCCTTATAATCAACTA-----CTACTT-AACTTATACATGCAAGTATCCGCACCCCCGTGAAAACGCCC-TTA-AATTTCCTTTAG-AAATAAGGAGCTGGTATCAGGCACAATTACAAGCCCAAAACACCTAGC-TAC-GCCACATCCCCAC-GGAAATTCAGCAGTAATTAATATTGAAAATAAGCGACAGCTTGATTCAGTCAAAGTAGAATAGAGCCGGCAAATCTGGTGCCAGCCGCCGCGGTTACACCAAGTGGCTCAAATTGAT--TTT-TTCGGCGTAAAGCGTGGTTAAAGT---CC-C--TAA--AAT--TATAGTCAAACTACAACTAAGCCGTAGCACGCTTGTATTTAAGAGGATCAA-AAACGAAAGTTACTAT-AATTA-AACCAACTTGAACCCACGACAGTTAGGACACAAACTGGGATTAGATACCCCACTATGCCTTTCCGTAAA-CTTTAAATTAC----A-TCCA--CATCGCCTGGGAACTACGAGCAAAGCTTAAAACCCAAAGGACTTGACGGTACCCCATATCCACCTAGAGGAGCCTGTCCTATAATCGATAATCCCCGTTTAACCTCACCATTTTTAGCCT-AACAGCCTGTATACCTCCGTCGTCAGCTTACCACGTGAGCGACCCTCAGTAAGCTTAATGTTT--------ATACACCAACACGTCAGGTCAAGGTGCAGCAAATAAAATGGGAAGAGATGGGCTACACTCTCTACC-CTAGAGTATACGAAAAACTAT--TTATGAAA-TCTAGTC-AGAAGGAGGATTTAGTAGTAAAAGGAGACAA-GA-GAGCCCCTTTTAACAC-GGCACTGGGGTGTGTACACACCG--CCC-GTCACCCTCTTCGAAGCCAACAAAG-AGTCCATAACACACC-ACAGCCC----AAGAGAAGAGACAAGTCGTAACATGGTAAG-TA----------TACC------------------------------------GGAAGGTGTACTTGG-AAACAAAATATAGCTTAAT-TAAAGCACCTCGTTTACACCAAGA-AGTTATCTGTGCAATTCAGATTATTTTGAGCCAAAAATATAGCCC-------TCCT-CAACAA-------CCAATG--AAC-TTTCACACTT-TATCTT---TTAAATTAAAACATTCTA-TAGGTCTAGTAAAGGCGATTAAAAAACCTCATTG-AGAGCATA-AA---AGTACCGCAA-GGGAAAACTGAAATAAAAATGAAATAAATATTAAGCACAAAATAGTAGAGACTAATTCTCGTACCTTTTGCATCATGGTTTAACAAGTCTAATCAAGCACAATGACTTATAGTTTGACTTCCCGAAACTAAGTGAGCTACTTCAGGGCAGCTTATTGAGCAAACCCGTCTCTGTTGCAAAAGAGTGGCAAGACCCTTAAGTAGAAGTGACAAGCCTAACGAACTTAGTGATAGCTGGTTATTCAAGAAAAAGATTTTAGTCCCACCTAAAGCTTTA------ATAATTTAACA-AAATAA--AAT-TT--CAACTTTAGAGTAATTCAAATAGGGTACAGCCTATTTGAA-ACAGGATACAACCTAAACTAATGGGTA--ATA-C--TTTA------TTCACGTAATCAAGTGGGCCTAAAAGCAGCCAACTTTAA-GATAGCCTCAAAGCTCCATTTCC--C-------TCC-CCCAAA--AAATTTCCTAAA-GTA-AGCCGAACCCTTTAATT--CTATTGAATAGTTCTATA-TT-GTTATAGAATTTATAATGTTAAAACTAGTAACAAGAAG-A-AGACCTTCTCTTAAATGCAAGTATAAATCAGCAAGGACCCACCACTGATAATT-AACACACATGAAATTATATTAGCAACCCCC--CT-CAAGAAAATCCTAATA-AAT--TCTATGTTAACCTAACACAAGAGCATTAAAAGAAAGATTAAAAAAAAAAGAAGGAACTCGGCAAACAATGACCCCGCCTGTTTACCAAAAACATCGCCTCTTG-AATA-AATATAAGAGGTCCAGCCTGCCCAGTGAT--TTATTTAACGGCCGCGGTATCTTAACCGCGCGAAGGTAGCATAATCAATTGTTCTTTAAATGGGGACTTGTATGAATGGCACCACGA-AGGTTGTACTGTCTCCTTTTTTTAATCAGTGAAACTAATCCCCCCGTGAAGAAGCGGGAATAAAAATATAAGACGAGAAGACCCTATGGAGCTTCAAACTA-AATAACAAATATTG-----TACCCCTTTT-A----AT-TTTTC----AGAGTAAAAACCTTTATTTTT-ATA-TTATGATTATTAGTTTTAGGTTGGGGTGACCGCGGAGTACAATCCAACCTCCGCACTGAAA--GAAT-T-CA---CTTCTGAACTAAGAGCTACAACTCTAAGTACCAATAAATTGACACCATTTGACCCAATA-TTTTGACCAACGAACCAAGTTACCCTAGGGATAACAGCGCAATCCACTTCAAGAGACCCTATCAAAAAGTGGGCTTACGACCTCGATGTTGGATCAGGGTATCCCAGTGGTGCAGCCGCTACTAAAGGTTCGTTTG-TTCAACGATTAAAACCCT
Ps_minutus_AY843739 TGGTCCTGACCTTGAAGTCAACTG-----TTACTT-AATATACACATGCAAGTCTCCGCACCCCTGTGAGAACGCCC-TTT-TAAACCCCTTAG-GAACAAGGAGCTGGTATCAGGCACAACCCTTAGCCCATGACATCTAGC-TAT-GCCACACCCACAAGGGGAATTCAGCAGTGATTAACATTGAAAATCAGCGCCAGCTTGATTCAGTTAAAGTAAAA-AGAGCCGGCAAATCTGGTGCCAGCCGCCGCGGTTACACCACGTGGCTCAAATTGAC--CTCATTCGGCGTAAAGCGTGCTTAAAGT--ATA-T--ACT--AAT--TATGATTAAATTTAAACTAAGCTGTGACACGCTTGTTTATAAGAGACTCAA-AAACGAAAGTTATCAC-AATTT-AAACAACTTGAATACACGACAGCTAGGTTACAAACTGGGATTAGATACCCCACTATGCCTAGCCGTAAA-CCTTAAATTAC----A-TATA--AATCGCCCGGGAACTACGAGCCAAGCTTAAAACCCAAAGGACTTGACGGTACCCCACATCCCCCTAGAGGAGCCTGTCCTATAATCGATACCCCCCGTTTAACCTCACCATTTTTAGCCTATTCCACCTGTATACCTCCGTCGTCAGCTTACCACGTGAGCGTT-CTTAGTGAGCCTAATGTCC--------CTTCGTCAATACGTCAGGTCAAGGTGCAGTATATAAAATGGGAAGAGATGGGCTACACTCTCTACTATTAGAGAAAACGAAAGACT----TTATGAAA-CCTAGTC-AGAAGGCGGATTTAGTAGTAAAAAAGGACGA-GA-GAGCCTTTTTTAACTC-GGCACTGGGGTGTGTACACACCG--CCC-GTCACCCTCTTCAAAGCCATTTTTT-AGTATTTAACTTGTA-TAAGCAC----AATAGAAGAGGCAAGTCGTAACATGGTAAG-TA----------TACC------------------------------------GGAAGGTGTGCTTGG-AAACAAAGTGTAGCTTAACTTAAAGCATCTCGCTTACACCGAGA-GCATGCCCGTGAAACTCGGACCACTTTGAGCCAAAAACTTAGCCC-------CTCC-CACCT---------CAATATTAAC-CCCATTATTT-C-ATCA---ATGAACTAAAACATTTTA-ATAATCTAGTAAAGGTGATTGAAAAA-CTACTAG-GCGCCATA-ATTATAGTACCGCAA-GGGAAAAGTGAAATAAAAATGAAATAAATCTTAAGCACTAAAAAGTAAAGATTATATCTTGTACCTTTTGCATCATGGTTTAACCAGTTAAATCAAGCAAAATGAATTTCAGTTTGAAGCCCCGAAACTAAGCGAGCTACTCTAGGGCAGCTTTCTGAGCCAACCCGTCTCTGTTGCAAAAGAGTGGGATGAACCTAAAGTAGCGGTGACAGACCTAACGAGCTTAGTGATAGCTGGTTACTTAAGAAAAGGATTTTAGTCCCGCCTAATACTAAC------TTAATCAATTA-AAATAA--AGT-TT--TAATTTTAGAGTAATTCAAATAAGGTACAGCCTGTTTGAA-TAAGGAGACAACCTAAACTAATGGGTA--ATT-T--ATTA-------CTTCACAACAAAGTGGGCCTAAAAGCAGCCACCTTTAA-AATAGCGTCATAGCTTAATTGTA--A-AATA--CTT-ATC-----TAATTCCTTAAT-TAT-ACCAGATCCCTTTATTA--CTATTAAGTAATTCTATA-CT-ATTATAGAAGTTATACTGTTAAAACTAGTAACAAGAAG-T-AGTTCTTCTCTCAAATGTAAGTGTAAATCAGAAAGGACAAACCGCTGATAATT-AGTGCCCCTAAACTTATAGTAATAAC--AC--CT-CAAGAAAATTTTACTA-TCC--ATTGCATTAACCTAACACAAGAGCATTTCGAGAAAGATTAAAAAAAGAGGAAGGAACTCGGCAAATAATAACCTCGCCTGTTTACCAAAAACATCGCCTCTTG-AAAA-TTTATAAGAGGTCCAGCCTGCCCAGTGAC-TTTGTTTAACGGCCGCGGTATCCTAACCGTGCGAAGGTAGCGTAATCACTTGTTCTTTAAATAAGGACTAGTATGAATGGCATCACGA-GGGTTATACTGTCTCCCCCTTTTAATCAGTGAAACTAATCTCCCCGTGAAGAAACGAGGATATTTATATAAGACGAGAAGACCCTATGGAGCTTTAAACTA-ACTTTCAATAATTATATTTTACTCGT----A----AG-CCCCC-----TGCTATCAATAAATAACCTA-GTT-TTATGAAAATTAGTTTTAGGTTGGGGTGACCACGGAGCAAAAAATAACCTCCGAGCTGTAT--GGAA-T-TA--ATTCCTGAGCAGTAAACCACGACTTTATGCACCAATATATTGACATCCATTGACCCAATA-ATTTGATCAACGAACCAAGTTACCCTAGGGATAACAGCGCAATCCGTTTCAAGAGCCCATATCGACAAACGGGTTTACGACCTCGATGTTGGATCAGGGTATCCCAGTGGTGCAGCCGCTACTAAAGGTTCGTTTG-TTCAACGATTAAAACCCT
Ps_paradoxa_AY843740 TGGTCCTGGCCTTGAAATCAATTG-----TTACTT-AATATACACATGCAAGTCTCCGCACCCCTGTGAAAACGCCC-TTT-TAAGCCCCCTAG-GAACAAGGAGCCGGTATCAGGCACAACTCTTAGCCCACAACACCTAGC-TTT-GCCACACCCACAA-GGGTATTCAGCAGTGATTAACATTGAAAATTAGCGTCAGCTTGATTCAGTTAAAGTATAA-AGAGCCGGCAAATCTGGTGCCAGCCGCCGCGGTTACACCACGTGGCTCAAATTGAT--CTTATTCGGCGTAAAGCGTGATTAAAGT--TAC-T--TAA--AGA--TGTAATTTAATTAAAACTAAGCTGTGACACGCTTGTTCTTGAGAAACCCGT-AAACGAAAGTTATTAC-ATATA-CAACAACTTGAACTCACGACAGCTAAGACACAAACTGGGATTAGATACCCCACTATGCCTAGCCGTAAA-CCTTAACTTAC----A-CATC--AATCGCCTGGGAACTACGAGCCAAGCTTAAAACCCAAAGGACTTGACGGTACCCCATATCCTTCTAGAGGAGCCTGTCCTATAATCGATAATCCCCGTTTAACCTCACCATTTTTAGCCTATTCCACCTGTATACCTCCGTCGTCAGCTTACCACGTGAGCGCT-TTAAGTGAGCCTAATGTCT--------TCTCGTCAATACGTCAGGTCAAGGTGCAGTAAATAAAATGGGAAGAGATGGGCTACACTCTCTACTACTAGAGAAAACGAAAGACCAC--CTATGAAA-CCTGGTC-AGAAGGCGGATTTAGCAGTAAAAAAGGACCA-GA-GAGCCTTTTTTAACCC-GGCACTGGGGTGTGTACACACCG--CCC-GTCACCCTCTTCAAAGCTAGCTACT-AGTAATTAACCCCCT-TAAGCAA----CACAGAAGAGGCAAGTCGTAACATGGTAAG-TA----------TACC------------------------------------GGAAGGTGTGCTTGG-AAACAAGATATAGCTTAAC-TAAAGCATCTCGCTTACACCGAGA-ACATGCCCGTGTAACCCGGACTATTTTGAGCTAAAAACTTAGCCC---CCCCCCCT-TTTTT---------TAATATAACA-CCAATACCCC-C-CTCC---CCGAACCAAAACATTCTA-TTAACTCAGTAAAGGCGATTAAAAAG-TTTATAG-GAGCTATA-AAAATAGTACCGCAA-GGGAAAAATGAAATAAAAATGAAATAAATTTTAAGCACAAGAAAGCAAAGATTAAATCTTGTACCTTTTGCATCATGGTTTAACTAGTCAAATCAAGCAAAATGAACTACAGTTTGAAACCCCGAAACTAAGCGAGCTACTTCAGGGCAGCTTCCTGAGCAAACCCGTCTCTGTTGCAAAAGAGTGGGACGACCCTTAAGTAGCGGTGACAGACCTAACGAGCCTAGTGATAGCTGGTTACTCAAGAAAAGGATTTTAGTCCCGCCTAAAGTTACT------TTAATTTCACA-AAATAA--GCC-CC--TAACTTTAGAGTAATTCAAATAAGGTACAGCCTGTTTGAA-CAAGGAGACAACCTAGACTAATGGGTA--ATT-T--TTAC--------TTAACAACCAAGTGGGCCTAAAAGCAGCCACCTTTAA-GATAGCGTCATAGCTTACTTGTA--AATACA--CT--TTT-----TAATACCCCAAT-CCC-CCCAGACCCCTTTATCT--TTATTGAGTAATTCTATA-AT-AATATAGAAGCTATACTGTTAAAACTAGTAACAAGAAG-A-AGCCCTTCTCTTAAATGCAAGTGTACATCAGAAAGGACAAACCACTGATAATT-AATGCCCATTAAATAATAGTAACAAC--AT--AA-CAAGAAAACCTTACTC-TCT--TCAGCATTAACCTAACACAAGAGCATTACAAGAAAGATTAAAAAAAGAGGAAGGAACTCGGCAAATATTAACCCCGCCTGTTTACCAAAAACATCGCCTCTTG-AATA--CTATAAGAGGTCCCGCCTGCCCAGTGAC-TCTGTTCAACGGCCGCGGTATCCTAACCGTGCGAAGGTAGCGTAATCACTTGTTCTTTAAATAAGGACTAGTATGAATGGCACCACGA-GGGTTATACTGTCTCCCCCTTTTAATCAGTGAAACTAATCTCCCCGTGAAGAAGCGTGGATAGCACTATAAGACGAGAAGACCCTATGGAGCTTTAAACTAATTTCCCAACAACCTCA-CTTCCTTTT----C----AA-GCTTA-----TGCTTTTAATAATCAGCCTG-GTT-CCATGGGAATAAGTTTTAGGTTGGGGTGACCACGGAGTAAAAAATAACCTCCGAGCTGTAA--GGGA-CGCT---CCCCTGAACAACAAGCTACAACTTTATGTACCAACATATTGACACCTATTGACCCAATA-TTTTGATCAACGAACCAAGTTACCCTAGGGATAACAGCGCAATCCGCTTCAAGAGCTCCTATCGACAAGCGGGTTTACGACCTCGATGTTGGATCAGGGTATCCCAGTGGTGCAGCCGCTACTAAAGGTTCGTTTG-TTCAACGATTAAAACCCC
Sca_goinorum_AY843752 TGGTCCTGACCTTACAGTCAGTTT-----TTACTT-AATATACACATGCAAGTTTCCGCACCCCTGTGAGAACGCCC-TCT-AACTCCCCATTG-GAACGAGGAGCCGGTATCAGGCACAATTATTAGCCCAAAACACCTAGC-TAT-GCCACACCCACAA-GGGACTTCAGCAGTGATTAACATTGAGCATTAGCGTCAGCTTGATTCAGTTAAAGTAAAT-AGAGCCGGCAAATCTGGTGCCAGCCGCCGCGGTTACACCACGTGGCTCAAATTGAC--GCTATTCGGCGTAAAGCGTGATTAAAGT--TTC-C--TCT--TAT--TGTAATTTAATTTTAACTAAGCTGTGACACGCTTGTACCTAAGAAACCCTA-AAACGAAAGTTATTAC-ATCTA-TAACAACTTGAATACACGACAGCTAAGAAACAAACTGGGATTAGATACCCCACTATGCTTAGCCGTAAA-CCTTTACTTAC----A-TTTA--AAGCGCCAGGGAACTACGAGCAAAGCTTAAAACCCAAAGGACTTGACGGTACCCCATATCCCCCTAGAGGAGCCTGTCCTATAATCGATAACCCCCGTTCAACCTCACCACTTCTAGCCT-ATCCACCTGTATACCTCCGTCGCCAGCTTACCACGTGAGCGCCACCTAGTGAGCCCAATGTCC--------TATCGTCAATACGTCAGGTCAAGGTGCAGTGAATGAAGTGGGAAGAGATGGGCTACACTCTCTACT-TTAGAGAAAACGAAAAACT----TTATGAAA-TATAGTT-AGAAGGCGGATTTAGCAGTAAAAGAGGACAA-GA-GAGCCTCTTTTAATAC-GGCACTGGGGTGTGTACACACCG--CCC-GTCACCCTCTTCAATATTATATTCA-AGTATTTAACCTCTA-TTAATAC----AACAGAAGAGGCAAGTCGTAACATGGTAAG-TG----------TACC------------------------------------GGAAGGTGTGCTTGG-AAACAAAATGTAGCTTAATTTAAAGCATCTCGCTTACACCGAGA-AAATACTCGTGAAACCCAAGTCATTTTGAGCTCAAAACTTAGCCC--------TAT-AACTT---------AAATA--CAC-CCTAAAACCT-CTCCCC---CTAAACTAAAACATTTTA-ACAATTTAGTAAAGGCGATTAAAAAA-TTTTCAG-GCGCTATA-AAAGCAGTACCGCAA-GGAAATAGTGAAATAAAAATGAAATAAATTTTAAGCACAAAAAAGTAAAGATTAACTCTTGTACCTTTTGCATCATGGTCTAACAAGTCTAATCAAGCAAAATGCCTTTAAGTTTGACCCCCCGAAACTAAGCGAGCTACTTTAGGACAGCTTAATGAGCAAACCCGTCTCTGTTGCAAAAGAGTGGGAAGATCTTACAGTAGCGGTGACAGACCTAACGAGCTTAGTGATAGCTGGTTGCTCAAGAAAAGGATTTTAGTCCCACCTAAAGGCCCCCCCCCAATAATTATTTA-TACTAG------AT--GGGCTTTAGAGCAATTCAAATAAGGTACAGCCTATTTGAA-TTAGGATACAACCTAAACCTCAGGGTA--ATA-T--CGTG------ACACAACAAAAAAGTGGGCCTAAAAGCAGCCACCTTTAA-GACAGCGTCAAAGCTTGCTTGTT--T---TA--CT--CTT-----CAATTCCGAAAC-TCC-CCTAGAACCCTTAAATA--CTACTGAGCAATTCTATA-TT-TTTATAGAAGTTATTATGTTAAAACTAGTAATAAGAAGAA-CCTCCTTCTCTTTAATGTAAGTGTAAATCAGAAAGGACCTTCCACTGATTCTT-AACATGTATAAACTAATAATAGTAAC--AT--AA-CAAGAAAACCCTATTA-TAC--CTCATGTTAATCTAACACAAGAACATTACAAGAAAGATTAAAAGAAAGGGAAGGAACTCGGCAAACCTTAGCCCCGCCTGTTTACCAAAAACATCGCCTCTTG-ATAT-CTCATAAGAGGTCCAGCCTGCCCAGTGAC-ACTGTTCAACGGCCGCGGTATCCTAACCGTGCGAAGGTAGCGTAATCACTTGTTCATTAAATGTGGACTAGTATGAATGGCACCACGA-AGGCTATACTGTCTCCCCTCTCTAATCAATGAAACTAATCTTCCCGTGAAGAAGCGGAAATAAACCTATAAGACGAGAAGACCCTATGGAGCTTTAAACTT-AGTAACAATTACTATCT-------------A----AA-TTTTC------TTAATTAACACTTAACCCG-GTT-CTATGTCTACTAGTTTTAGGTTGGGGTGACCGCGGAGTAAAATAAAACCTCCTCATTGAAC--GGAC-T-TA-AACTCCTGAGCAATAATCCACGAATTTATGCACTAATAAACTAACATCTATTGACCCAATT-AATTGATCAACGAACCAAGTTACCCTAGGGATAACAGCGCAATCCACCTCAAGAGCTCCTATCGACAGGCGGGTTTACGACCTCGATGTTGGATCAGGGTACCCAAGTGGTGCAGCCGCTACTAAAGGTTCGTTTG-TTCAACGATTAAAACCCT
Sci_berthae_AY843754 TGGTCCCGGCCTTGAAATCAATTA-----TTACTT-AATATACACATGCAAGTCTCCGCACCCCTGTGAAAACGCCC-TTA-AATCCCCAATAG-GGATAAGGAGCTGGTATCAGGCTCAACT-TAAGCCCAAGACACCTAGC-TAT-GCCACACCCACAA-GGGAACTCAGCAGTGATTAACATTGACAATAAGCGCAAGCTTGATTCAGTTAAAGTAAAA-AGAGCCGGCAAATCTGGTGCCAGCCGCCGCGGTTATACCACGTGACTCAAATTGAC--TTCTACCGGCGTAAAGCGTGATTAAAGC--TAC-C--TCA--GAC--TGTAATTAAACTAGAATTAAGCTGTGACACGCTTATTTTACTGAGACCCAA-AGACGAAAGTTATTAC-AACAC-CACCAACTTGAACTCACGACAGCTAGGAAACAAACTGGGATTAGATACCCCACTATGCCTAGCCGTAAA-CTTTAACTTAC----A-CTCA--AATCGCCAGGGAACTACGAGCAAAGCTTAAAACCCAAAGGACTTGACGGTACCCCACATCCACCTAGAGGAGCCTGTCCTGTAATCGATAACCCCCGTTCAACCTCACCACTTTTAGCCT-ATCAGCCTGTATACCTCCGTCGTCAGCTTACCACGTGAGCGTC-TCCAGTGAGCTAGATGTCC--------ACTCGTCAAAACGTCAGGTCAAGGTGCAGCTTATAAAGTGGGAAGAGATGGGCTACACTCTCTAAC-CTAGAAAATACGAAAGACTAC--CTATGAAA-CCTAGTC-GGAAGGCGGATTTAGAAGTAAAAAGAGACAA-TT-AAGCTCTTCTTAACAA-GGCACTGGGGTGTGTACACACCG--CCC-GTCACCCTCTTCAAAGCTAAAAACT-AGTATTTAACAACTT-AAAACAA----TATAGAAGAGGCAAGTCGTAACATGGTAAG-TA----------TACC------------------------------------GGAAGGTGTGCTTGG-AAACAAAGCGTAGCTTAACCTAAAGCATCTTGCTTACACCAAGA-AAATACCTGTTCGACCCAGGTCGCTCTGAGCTAAAAATCTAGCCC-------ACTAGAACTC---------ACATG--AAC-CCACCCATTT-TATGTA---ACAAACTAAAACATTCTA-ACCATTTAGTAAAGGAGATTGAAAAA-CTAACTG-GAGCAATA-AAAATAGTACCGCAA-GGGAAAAATGAAATAAAAATGAA--AAACCTCAAGCACGAAAAAGTAGAGATTCCCTCTCGTACCTTTTGCATCATGGTCTAACTAGTCTAATCAAGCATAAAGAATTATAGTCTGACCCCCCGAAACTAAGCGAGCTACTTCAGGGCAGCTTTATGAGCGAACCCGTCTCTGTTGCAAAAGAGTGGGACGACCCTCAAGTAGAGGTGATAAACCTAACGAGCCTAGTGATAGCTGGTTACTCAAGAAAAGGATTTTAGTCCAACCTAAAGCTTTA-----ACTTATTTGCAA-AAATTT--TCC-TC--AGGCTTTAGAGCAATTCAAATAAGGTACAGCCTATTTGAA-ACAGGATACAACCTCAATTGATGGGTA--ATAAA--CTTT------CTTGCTCAACTAAGTAGGCCTAAAAGCAGCCACCTTTAA-AAAAGCGTCAAAGCTTGATTGAA--A---AA--TCA-AAT-----TAATTCCTCTAA-TCT-CTTCTAACCCTCTCTTT--ATATTGAGTAATTCTATA-TC-CCTATAGAACATATTATGTTAAAACTAGTAACAAGAAGCT-AAACCTTCTCTTAAGTGTATGTGTACACCAGATAGGATAAACCACTGGTAATT-AACGTCCATGAAACCCCATTAGTAACTTTT--CC-CAAGAAAACCCTAATTACCT--TCCACGTTAACCTGACACAAGAACACCACAAGAAAGATTAAAAGAAAAAGAAGGAACTCGGCAAATTTTAACCCCGCCTGTTTACCAAAAACATCGCCTCTTG-AGTA-AAAATAAGAGGTCTAGCCTGCCCAGTGACCACAGTTCAACGGCCGCGGTATCCTAACCGTGCGAAGGTAGCGTAATCACTTGTTCTTTAAATGAGGACTAGTATGAATGGCATCACGA-GGGTTATACTGTCTCCTTTTTCCAATCAGTGAAACTATTCTCCCCGTGAAGAAACGGGGATACTTTTATAAGACGAGAAGACCCTATGGAGCTTTAAATTT-TATTCCAATTGCT------TACTTAT----A---CAG-CCTGT--ACCAACTCCTTATACTCAACTAA-GCA-TAATGCTAATAAATTTTAGGTTGGGGTGACCGCGGAGCATAAAAAAACCTCCGCACAGAGC--AAGC-C-TT-AAGCCTTGAACAAAGAGCTACAACTCCAAGTACTAACACATTAACATCCATTGACCCAATACCCTTGATCAACGAACCAAGTTACCCTAGGGATAACAGCGCAATCTACTTTAAGAGCCCCTATCGACAAGTAGGTTTACGACCTCGATGTTGGATCAGGGTATCCCAGTGGTGCAGCCGCTACTAAAGGTTCGTTTG-TTCAACGATTAAAACCCT
Sci_fuscovarius_AY843758 TGGTCCTGGCCTTATTATCAATTA-----TTACTC-AACTTACACATGCAAGTCTCCGCACCCCTGTGAGAACGCCC-TCT-AACCCACTTCCG-GGATCAGGAGCCGGTATCAGGCTCGACAATCAGCCCATGACACCTAGC-AAC-GCCACACCCACAA-GGGAATTCAGCAGTGATTAACATTGAATATAAGCGCAAGCTTGATTCAGTCAGGGTAAGC-AGAGCCGGCAAATCTGGTGCCAGCCGCCGCGGCCACACCACG-GGCTCAAATTGAC--CTCACCCGGCGTAAAGCGTGATTAAAGTC-CCC-C--TAA--AAA--TGCAGTTAAACCAAACCTAGGATGTTTAATTCTTGAATCTGGGAAACTCAA-AAACGAAAGTCACTGC-AAA---CAATAACTTGACCTCACGACAGTTAGGGAACAAACTGGGATTAGATACCCCACTATGCCTAACCGTAAA-CTTTAACTTAC----A-CCCA--AATCGCCAGGGAATTACGAGCAACGCTTAAAACCCAAAGGACTTGACGGTGCCCCA-ATCCACCTAGAGGAGCCTGTCCTATAATCGATAACCCCCGTTTAACCTCACCACTCCTAGACC-CTCAGTCTGTATATCGCCGTCGTCAGTTTACCACGTGAGTGAT-CCCCGTAAGCAAGAGGACC--------AATCGCCAAAACGTCAGGTCAAGGTGCAGCATATGAAGTGGGAAGAGATGGGCTACACTCTCTAAC-TTAGAAAATACGAAAGACT----TGATGAAATCTCAGTCTAGAAGGCGGATTTAGTAGTAAAATGAATCTA-GA-GTACTCATTTTAACAC-GGCCCTGGGGCGTGTACACACCG--CCC-GTCACCCTCTTCGAAACTAAACTTAAAGTACATAACACTTC----ACCTATCTTAAAGAGGAGGCAAGTCGTAACATGGTAAGCTACCGGAAGGTGTGCTTGGAAACAAGGCAAGTCGTAACATGGTAAGCTTACCGGAAGGTGTGCTTGG-AAACAAAACGTAGCTTAAC-TAAAGCATCTCGCTTACACCGAGA-ACATATCTGTTTAACTCAGGTCGCTTTGAGCTAAAAATCTAGCTC-------TACC-TCCTCA-------CATGTA--AAC-TTCC---CCC-TATTTTCA-CTAAACTAAAACATTTCT-ACAGTTCAGTAAAGGAGATTAAAAAA-CTTATTG-AAGCAATA-TAACTTGTACCGCAA-GGGAAAGATGAAATATTAATGAA--AATCTTTAAGCAAAAAATAGTAGAGCTTCTCCCTCGTACCTTTTGCATCATGGTTCAACTAGTCTAATCAAGCAAAAAGCATTGTAGTTTGACCCCCCGAAACTAGACGAGCTACTTCAGGGCAGCTTTATGAGCCAACCCGTCTCTGTGGCAAAAGAGTGGGAAGACCCCTAAGTAGAGGTGATATACCTAACGAGTCTAGTGATAGCTGGTTACTCGAGAAAAGGATTTAAGTCCACCCTAAAGTCCAC------TTAATAAACTA-AAAT-----TC-TC--TGACTTTAGAGCAATTCAAATAAGGTACAGCCTATTTGAA-ACAGGAAACAACCTCATCAGACGGGTA--AAA-T--TTTT-------TCTTGACCCCAAGTAGGCCTAAAAGCAGCCACCTCTTA-AAAAGCGTCACAGCTTAGTCTCC--C---TA--TTC-CTC-----TAATCCCTTACC-ACT-ATTTTAACCCTCTCCCA--CTACCGAGTAATCCTATA-CT-ATTATAGAATATTTTATGTTGAAACTAGTAATAAGAAGAA-AGACCTTCTCTTAAATGCAAGTATAAATCAGAAAGGACAAACCACTGACAATT-AACGCCCATGACCCCCTTTTAGCAACTTTCCTCC-CAAGAAAACCCTAATAACCA--CCCACGTTAACCTGACACAAGAGCATTTCAAGAAAGATTTAAAGGAAAAGAAGGAACTCGGCAAATATTGACCCCGCCTGTTTACCAAAAACATCGCCTCTTG-AATA-AAAATAAGAGGTCCAGCCTGCCCAGTGACAAATGTTCAACGGCCGCGGTATCCTAACCGTGCGAAGGTAGCGTAATCACTTGTTCTTTAAATGAGGACTAGTATGAATGGCACCACGA-GGGTTGCACTGTCTCCTTTCCCCAATCAATGAAACTAATCTCCCCGTGAAGAAGCGGGGGTACTACTATAAGACGAGAAGACCCTATGGAGCTTTAAATTT-CTCTTCAAACGCCA-----GACACA-----A----AC-ATCTC------ACACTTTACA-TTAACCCG-ACG-CCTTGAAGATGAATTTTAGGTTGGGGTGACCATGGAGAACAAAATAACCTCCACGCTGAAA--AGGC-C-TCCAAGCCTTGAGCCGAGGGCTACAACCCAACGCACTAAAAAATTAACACCCATTGACCCAATATTTTTGATCAACGAACCAAGTTACCCTAGGGATAACAGCGCAATCTACTTCAAGAGTCCCTATCGACAAGTGGGTTTACGACCTCGATGTTGGATCAGGGTATCCCAGTGGTGCAGCCGCTACTAAAGGTTCGTTTG-TTCAACGATTAAAACCCT
Sph_dorisae_AY843766 TGGTCCCAGCCTTGTAATCAATTT-----TTACTT-AATATACACATGCAAGTCTCCGCCCCCCTGTGAAAACGCCC-TTA-AATCCCCTCTAG-GGATGAGGAGCTGATATCAGGCTCAATATTTAGCCCAAAACATCTAGC-TAT-GCCACACCCACAA-GGGAATTCAGCAGTGATTAACATTAGATATTAGCGACAGCTTGATCCAGTTAAAGTAAAA-AGAGCCGGCAAATCTGGTGCCAGCCGCCGCGGTTACACCACGTGGCTCAAATTGAC--CTCTTTCGGCGTAAAGCGTGATTTAAGT--AAA-C--TTA--AAA--TATAGTTAAATTAAAATTAAGCAGTAACACGCTTGTGTTTAAGAAAATCAA-TAACGAAAGTTACTAT-AACTC-TATCAACTTGAATTCACAACAACTAGAACACAAACTGGGATTAGATACCCCACTATGCCTAGTCGTAAA-CCTTAACTTAC----A-AATA--AATCGCCTGGGAACTACGAGCAAAGCTTAAAACCCAAAGGACTTGACGGTACCCCAAATCCACCTAGAGGAGCCTGTCCTATAATCGATAACCCCCGCTAAACCTCACCATTTTTAGCTTTTTCAGCTTGTATACCTCCGTCGTCAGCTTACCACGTGAGCGAACTATAGTGAGCTTAATGTTA--------ATACACCAACACGTCAGGTCAAGGTGCAGCAAATAAAATGGGAAGAGATGGGCTACACTCTCTAAT-TTAGAAAACACGAAAAACTAT---TATGAAA-TTTAGTT-AGAAGGCGGATTTAGAAGTAAAAAGAAAAAATGA-ATGTTCTTTTAAACTT-GGCACTGGGGTGTGTACACACCG--CCC-GTCACCCTCCTCAAAGCATAAAGAC-AGTTTATAACAAATT-AATGCAC----CATAGAAGAGGCAAGTCGTAACATGGTAAG-CA----------TACC------------------------------------GGAAGGTGTGCTTGG-AAACAAAATGTAGCTTAAT-TAAAGCCCCTCGCTTACACCGAGT-TAATATCCGTGAAACCCTGATCATTTTGAGCCAAAAATTTAGCCT-------CTCC-TCATC---------TTATG--ATATCAACTAACCT-ATTATT---ATTAACTAAATCATTTTA-TAAATTTAGTAAAGGTGATTAAAATA-TTTATTT-GAGCTATA-AAAATTGTACCGCAA-GGGAATAATGAAATAAAAATGAAATAAATTTTAAGCAATAAAAAGTAGAGAATTTACCTCGTACCTTTTGCATCATGGTTTAACTAGTAAAACTAAGCATAATGATTTATAGTTTAACTTCCCGAAACTAAGCGAGCTACTTCTAGGCAGCTAAATGAGCAAACCCGTCTCTGTTGCAAAAGAGTGGGAAGACCTTTAAGTAGAGGTGATAGACCTAACGAGCTTAGTGATAGCTGGTTACTCAATAAAAGAATTTTAGTTCTACCTAAAGTTTTT------TTGATAC-TTAAAAATAA--AAC-CT--CAACTTTAGAGCTATTCAAATAAGGTACAGCCTATTTGAAGC-AGGACACAACCTAAATCTTTGGGTA--AAC-AA-ATGT------TAAATTTTATTAAGTGGGCCTAAAAGCAGCCACCTTTAA-TATAGCGTCACAGCTTAATTCTA------CA--CAC-ATT-----TTATACCTCTAA-TTA-TAATGAACCCTCTTTTA--ATATTGAGTAATTCTATA-AT-ATTATAGAAATTATTATGTTAAAACTAGTAATAAGAAA---AGACCTTCTCTTTAATGCAAGTGTAAATCAGATAGGACAAACCACTGATAATT-AACATTAGTAACTAAACTTTAGCAAC--TT--AA-CAAGAAAATTCTAATA-AAT--TTTATGTTAACCTAACACAAGAGCATTACAAGAAAGATTAAAAGAAAAAGAAGGAACTCGGCAAACATAAACCTCGCCTGTTTACCAAAAACATCGCCTCTTG-ACAC--ACATAAGAGGTCCAGCCTGCCCAGTGAC-TTTGTTCAACGGCCGCGGTATCCTAACCGTGCGAAGGTAGCGTAATCACTTGTTCTTTAAATGTGGACTAGTATGAATGGCATCACGA-AGGTTTTACTGTCTCCTCTTTCTAATCAATGAAACTAATCTCTCCGTGAAGAAACGGAAATACTAATATAAGACGAGAAGACCCTATGGAGCTTTAAACTA-CTTATCATTTGTTT----AAACTCAC----T----A--ATTTC----AGAAATTTAATATGTAATCTA-ACT-TCCTGATAGTTAGTTTTAGGTTGGGGTGACCGCGGAGTATAAAATAACCTCCATAATGAAA--AGGAAT-AC---TTCCTGAACAAAAAGCTACAACTTTATGTACCAAAAAATTGACAC-AATTGACCCAATA-TATTGATCAACGAACCAAGTTACCCTAGGGATAACAGCGCAATCTACTTCAAGAGCTCCTATCGACAAGTAGGTTTACGACCTCGATGTTGGATCAGGGTCTCCCAGTGGTGCAGCCGCTACTAAAGGTTCGTTTG-TTCAACGATTAAAACCCT
Sph_lacteus_AY549367 TGGTCCTAGCCTTG-AATCAGTTT-----TTACTT-ATTATACACATGCAAGTCTCCGCCCCCCTGTGAAAACGCCC-TTA-AACTCCTATTAG-GAATAAGGAGCTGATATCAGGCTCAATTCTTAGCCCAAAACATCTAGC-TAT-GCCACACCCACAA-GGGAATTCAGCAGTGATTAACATTGGATATAAGCGACAGCTTGATCCAGCTAAAGTAAAA-AGAGCCGGCAAATCTGGTGCCAGCCGCCGCGGTTACACCATGTGGCTCAAATTGAC--ATCTTTCGGCGTAAAGCGTGATTTAAGA--GAC-T--AAA--AAA--TATAGTTAAACTAGAATTAAGCTGTGACACGCCTGTTTCTAAGAAAAACAA-CAACGAAAGTCACTAT-AGATT-TATCAACTTGAATTCACAACAACTAGGACACAAACTGGGATTAGATACCCCACTATGCCTAGTCGTAAA-CCTTAACTTAC----A-CTAA--AATCGCCCGGGAACTACGAGCAAAGCTTAAAACCCAAAGGACTTGACGGTACCCCAAATCCACCTAGAGGAGCCTGTCCTATAATCGATAACCCCCGTTTAACCTCACCATTTTTAGCCT-TTCAGCCTGTATACCTCCGTCGTCAGCTTACCTCGTGAGTGAGTTATAGTGAGCTTAATGTCT--------TTACATCAACACGTCAGGTCAAGGTGCAGCATATAAAATGGAAAGAGATGGGCTACACTCTCTAAC-ATAGAAAATACGAAAAACTA---ACATGAAA-TTTAGTT-AGAAGGAGGATTTAGAAGTAAAAAGAAAAAATGA-GTGTTCTTTTTAACCC-GGCACTGGGGTGTGTACACACCG--CCC-GTCACCCTCCTCAAAGCATAAAGAC-AGTAATTAACACACT-AATGCAA----TACAGAAGAGGCAAGTCGTAACATGGTAAG-CA----------TACC------------------------------------GGAAGGTGTGCTTGG-AAACAAAATGTAGCTTAAT-TAAAGCGCCTCGCTTACACCGAGT-TGATATCAGTGAAACCCAGATCATTTTGAGCTAAAAATTTAGCCC-------ATAA-TAACC---------CCATGAAAAA-CACTTACCTT-AATCTT---TTAAACTAAATCATTCTC-AAAATTTAGTAAAGGCGATCAAAACA-TTAATTG-GAGCAATA-AAAATAGTACCGTAA-GGGAACAATGAAATAAAAATGAAACAAATTTTAAGCACAAAAAAGTAGAGAATTAACCTCGTACCTTTTGCATCATGATTTAACAAGATAGACTTAGCACAATGAATTATAGTTCAACCTCCCGAAACTAAGCGAGCTACTTCTAGGCAGCTATAAGAGCAAACCCGTCTCTGTTGCAAAAGAGTGGAAAGACCTTTAAGTAGAGGTGACAGACCTAACGAGCATAGTGATAGCTGGTTACTCAAGAAAAGAATTTTAGTTCAACCTAAAGTTTCT------GTAATATTATT-AAATAA--AAC-CT--TAACTTTTTAGTTATTCAAATAAGGTACAGCCTATTTGAAAC-AGGATACAACCTAAACCAATGGGTA--AAC-A--ATGA------TAAATTTAACCAAGTGGGCCTAAAAGCAGCCACCTTTAA-AACAGCGTCATAGCTTAATTTTA------TA--AAC-ATC-----TAATTCCCCTTA-TAA-CAATGAACCCATTATTA--ATATTGAGTAATTCTATA-TA-TTTATAGAAAATTTTATGTTAAAACTAGTAATAAGAAG-A-AGACCTTCTCTTTAATGTAAGTGTAAATCAGATAGGACAAACCACTGATAATT-AACATCAATAACTATATTTTAGCAAC--TC--AA-CAAGAAAACACTAACT-CAT--TATATGTTAACCTAACACAAGAACATTGCAAGAAAGATTTAAAGAAAAAGAAGGAACTCGGCAAATATTAACCTCGCCTGTTTACCAAAAACATCGCCTCTTG-ATTT-AATATAAGAGGTCCAGCCTGCCCAGTGACTTTTGTTCAACGGCCGCGGTATCCTAACCGTGCGAAGGTAGCGTAATCACTTGTTCTTTAAATAAGGACTAGTATGAATGGCATCACGA-AGGTTTTACTGTCTCCTTTTTCTAATCAATGAAACTAATCTCCCCGTGAAGAAGCGGGGATAAATCTATAAGACGAGAAGACCCTATGGAGCTTTAAATTA-TTTATCACTTGCTT---AATCCATTG----T----AT--TTTC----AGAATTATACCACTTATTCTA-GCT-TTCTGATAGTAAATTTTAGGTTGGGGTGACCGCGGAGTAAAAAATAACCTCCGCAATGAAA--GGAT-A-TT---TTCCTGAACAAAAAGCTACAACTTTATGTACCAAAAAATTGACATAAATTGACCCAATA-TTTTGATCAACGAACCAAGTTACCCTAGGGATAACAGCGCAATCTACTTCAAGAGCTCCTATCGACAAGTAGGTTTACGACCTCGATGTTGGATCAGGGTGTCCCAGTGGTGCAGCCGCTACTAAAGGTTCGTTTG-TTCAACGATTAAAACCCT
Sph_orophilus_DQ380388 ??????????????????????????????????????????????????????????????????????????????TTA-AATCCCCACTAG-GGATAAGGAGCTGGTATCAGGCTCAATTATTAGCCCAAAACACCTAGC-TAT-GCCACACCCACAA-GGGAAATCAGCAGTGATTAACATTGGATATTAGTGACAACTTGATCCAGTTAAAGTAAAA-AGAGCCGGCAAATCTGGTGCCAGCCGCCGCGGTTACACCACGTGGCTCAAATTGAC--CTTTTTCGGCGTAAAGCGTGATTTAAGG--AAC-C--TAA--AAA--TATAGTTAAATTAAAATTAAGCTGTGACACGCTTATTTACGAGAAATACAA-TAACGAAAGTTACTAT-AACTA-AATTAACTTGAATTCACATCAGCTAGGGTACAAACTGGGATTAGATACCCCACTATGCCTAACCGTAAA-CTTTAACTTAC----A-CTAA--AATCGCCAGGGAACTACGAGCAAAGCTTAAAACCCAAAGGACTTGACGGTACCCCAAATCCACCTAGAGGAGCCTGTCCTATAATCGATAATCCCCGCTAAACCTCACCATTTTTAGCCTCTTCAGCCTGTATACCTCCGTCGTCAGCTTACCACGTGAGCGAATTATAGTGAGCTTAATGTTA--------TTACACCAACACGTCAGGTCAAGGTGCAGCAAATAAAATGGAAAGAGATGGGCTACACTCTCTAAA-ATAGAATATACGAAAAACTAG--CTATGAAA-CCTAGTT-TGAAGGCGGATTTAGAAGTAAAAAG???????????????????????????????????????????????????????????????????????????????????????????????????????????????????????????????????????????????????????????????????????????????????????????????????????????????????????????????????????????????????????????????????????????????????????????????????????????????????????????????????????????????????????????????????????????????????????????????????????????????????????????????????????????????????????????????????????????????????????????????????????????????????????????????????????????????????????????????????????????????????????????????????????????????????????????????????????????????????????????????????????????????????????????????????????????????????????????????????????????????????????????????????????????????????????????????????????????????????????????????????????????????????????????????????????????????????????????????????????????????????????????????????????????????????????????????????????????????????????????????????????????????????????????????????????????????????????????????????????????????????????????????????????????????????????????????????????????????????????????????????????????????????????????????????????????????????????????????????????????????????????????????????????????????????????????????????????????????????????????????????????????????????????????????????????????????????????????????????????????????????????????????????????????????????????????????????????????????????????????????????????????????????????????????????????????????????????????????????????????????????????????????????????????????????????????????????????????????????????????????????????????????????????????????????????????????????????????????????????????????????????????????????????????????????????????????????????????????????????????????????????????????????????????????????????????????????????????
X_truncata_AY843775 TGGTCCTAACCTTGAAATCAGTTA-----TTACTT-AATATACACATGCAAGTCTCCGCACCCCTGTGAAAACGCCC-TTA-AATCCATATAAT-GGACAAGGAGCTGGTATCAGGCACAAAAATTAGCCCAAGACACCTAGC-TAT-GCCACACCCACAC-GGGAACTCAGCAGTGATTAACATTGACAATAAGCGACAGCTTGACTCAGTTAAAGTAAAA-AGGGCCGGCAAATCTGGTGCCAGCCGCCGCGGTTACACCATGTGGCTCAAACTGAC--TTTATTCGGCGTAAAGCGTGATTAAAGT--TTC-TG-ATTA-AAC--TGCAATTAAACTGTAATTAAGCTGTGACACGCTTGTATACAAGAAACTCAA-TCACGAAAGTTATTGC-AACCG-TAACAACTTGAACTCACGACAGCTGGGAAACAAACTGGGATTAGATACCCCACTATGCCCAACCGTAAA-CTTTTACTTAC----A-CTTA--CATCGCCAGGGAACTACGAGCTAAGCTTAAAACCCAAAGGACTTGACGGTACCCCATATCCACCTAGAGGAGCCTGTCCTATAATCGATAACCCCCGTTTAACCTCACCATTTTTAGCTT-ATCAGCCTGTATACCTCCGTCGTCAGCTTACCTCGTGAGCGTCAATTAGTGAGCTTAATGCCC--------ATACGCCAATACGTCAGGTCAAGGTGCAGCAAATAAAATGGAAAGAGATGGGCTACACTATCTAGT-TTAGATAAAACGAAAGACTAC--TTATGAAA-TCTAGTC-GGAAGGCGGATTTAGAAGTAAGAAGAGACCA-AA-GAGCTCTCCTTAACTA-GGCACTGGGGTGTGTACACACCG--CCC-GTCACCCTCTTCAAAGCTCAAACAT-AGTTTTTAACACATT-TTAGCAT----AATAGAAGAGGCAAGTCGTAACATGGTAAG-TA----------TACC------------------------------------GGAAGGTGTGCTTGG-AAACAAAATGTAGCTTAAC-GAAAGCATCTCGCTTACACCGAGA-CGATATCCGCGAAACCCAGATCATTTTGAGCTAAAAATCTAGCCC-------TATT-TATAC---------CTATG--CAA-AAATA-ACCT-ATCTAA---ACAAACCAAAACATTTTA-ACAATTTAGTAAAGGCGATTAAAAAA-TTAATTA-GAGCCATA-ACAAAAGTACCGCAA-GGGAAAGATGAAATAAAAATGAAACAAATTTCAAGCACAACAAAGTAGAGTTTGACACTCGTGCCTTTTGCATCATGATTTAACTAGTCAAATCAAGCAAAAAGAATTACAGTTTGACATCCCGAAACTAAGCGAGCTACTTCGGGGCAGCCTAACGAGCGAACCCGTCTCTGTTGCAAAAGAGTGGGACGACCCCCAAGTAGCGGTGACAGACCTAACGAGCCTAGTGATAGCTGGTTACTTAAGAAAAGGATTTTAGTCCTGCCCAAAGCATTT------TTAATAT-CTACAAATAA--ACC-CC--ATGCTTAGGAGTCATTCAAATAAGGTACAGCCTGTTTGAAACAAGGATACAACCTGCACTAATGGGTA--ATA----TGCT------AAAACATAATAAAGTGGGCCTAAAAGCAGCCACCTTTAA-AATAGCGTCAAAGCTTACTTATG------AA--AAT-TTT-----TAATACCACAAT-ATA-TCTTCAACCCTTTATCC--CTATTAAGTACTTCTATA-TT-TTTATAGAATATATTATGTTAAAACTAGTAATAAGAAG-A-AGACCTTCTCTTAAATGTATCTGTAAATCAGAAAGGACAAACCACTGATAATT-AACACTAATGAACACTAAACAGTAAC--TA--AT-CTAGAAAACCCTGTTT-TAT--TGAGTGTTAACCTAACACAAGATCATTACAAGAAAGATTAAAAGAAAAAGAAGGAACTCGGCAAATATTAACCTCGCCTGTTTACCAAAAACATCGCCTCTTG-ACTA-AATATAAGAGGTCCAGCCTGCCCAGTGAC-TAAGTTCAACGGCCGCGGTATCCTAACCGTGCGAAGGTAGCGTAATCACTTGTTCTTTAAATGAGGACTAGTATGAATGGCACCACGA-GGGTTATACTGTCTCCTTTTTCTAATCAATGAAACTAATCTCCCCGTGAAGAAGCGGGGATAACCATATAAGACGAGAAGACCCTATGGAGCTTTAAACTT-TATAGCACCAGCTT---AATAATTTC--T-C----AC-ATTTC----AGAGTATTAACAATAACTCTA-GCT-TCATGACTATAAGTTTTAGGTTGGGGTGACCGCGGAGCAAAAATTAACCTCCACATTGAAC--GGAA-A-CA---ATCCTGAGCCAAAAGCTACAACTTTAAGCACCAATAAATTGACATCAATTGACCCAATA-TTTTGATCAACGAACCAAGTTACCCTAGGGATAACAGCGCAATCCGCCTCAAGAGCCCCTATCGACAGGCGGGTTTACGACCTCGATGTTGGATCAGGGTACCCCAGTGGTGCAGCCGCTACTAAAGGTTCGTTTG-TTCAACGATTAAAACCCT
;
END;

BEGIN MRBAYES;

set autoclose=yes nowarn=yes;

CHARSET 12S = 1-2639;

partition favored = 1: 12S;
set partition = favored;


unlink shape=(all) pinvar=(all) statefreq=(all) revmat=(all) tratio=(all);
prset applyto=(all) ratepr=variable;

[GTR + I + G]
lset applyto=(1) nst=6 rates=invgamma;


mcmc nruns=2 ngen=80000000 samplefreq=1000 printfreq=1000 nchains=4 savebrlens=yes filename=Dendro-GTRIG_Q_INS.80Mgen;
sump burnin=16000;
sumt burnin=16000;
END;
